# Supplementary material for: Establishment and validation of a novel invasion-related gene signature for predicting the prognosis of ovarian cancer
Source: Cancer Cell Int. 2022 Mar 15;22:118. doi: 10.1186/s12935-022-02502-4 (PMC8922755; doi:10.1186/s12935-022-02502-4)
Supplement: Supplementary file 7 — Additional file 7. 384 upregulated genes and 9 downregulated genes [file 12935_2022_2502_MOESM7_ESM.xlsx]

## Sheet: S2
id	logFC	AveExpr	t	P.Value	adj.P.Val	B
SFRP2	4.30738	4.61275	20.4445	1.67104e-62	5.82321e-60	131.645
POSTN	3.92023	3.82842	24.2495	3.91524e-78	3.92258e-75	167.433
COL11A1	3.51979	2.906	25.1187	1.23501e-81	1.97973e-78	175.445
LUM	3.45346	6.49047	23.7443	4.38113e-76	3.05345e-73	162.743
MMP11	3.41516	5.07526	22.3227	2.85724e-70	1.38793e-67	149.431
THBS2	3.26915	4.62446	28.5927	2.76171e-95	1.5545e-91	206.669
EPYC	3.1898	2.40685	17.6727	5.70564e-51	9.72993e-49	105.231
COL3A1	3.14477	8.26087	26.4957	4.09293e-87	1.31219e-83	187.983
FN1	3.06822	6.88697	24.8784	1.1383e-80	1.65881e-77	173.238
LRRC15	3.04802	2.04252	23.8043	2.50058e-76	1.90878e-73	163.3
COL5A1	3.00366	5.35498	24.4655	5.24809e-79	6.4713e-76	169.43
COL10A1	2.96866	3.38482	19.9465	1.96539e-60	5.72823e-58	126.903
COL5A2	2.96737	4.71712	28.5868	2.90924e-95	1.5545e-91	206.617
COL1A1	2.92501	9.5011	24.2654	3.37839e-78	3.61037e-75	167.579
CTSK	2.88282	5.36134	23.2027	7.05977e-74	4.19141e-71	157.69
VCAN	2.76613	3.51801	27.5191	3.95446e-91	1.58475e-87	197.166
INHBA	2.76012	2.52305	26.2624	3.41958e-86	7.83083e-83	185.874
SFRP4	2.71275	4.40505	17.2747	2.558e-49	3.83222e-47	101.449
CXCL14	2.65157	4.00907	14.3721	1.89962e-37	1.58291e-35	74.2728
SERPINE1	2.61054	4.85644	19.609	4.98634e-59	1.31035e-56	123.687
COL8A1	2.58092	3.36238	22.8488	1.97918e-72	1.09401e-69	154.376
GJB2	2.5799	3.93294	17.5994	1.15021e-50	1.86241e-48	104.534
AEBP1	2.55153	6.82869	22.1165	2.01582e-69	9.23245e-67	147.489
COMP	2.54071	3.87345	12.4904	4.60621e-30	2.74489e-28	57.3834
MMP2	2.50655	6.53082	23.5326	3.18622e-75	2.12813e-72	160.77
ITGA11	2.50336	2.63687	26.0475	2.43267e-85	4.87446e-82	183.924
FAP	2.49626	1.82328	30.4322	2.88278e-102	4.6211e-98	222.624
PRRX1	2.48907	2.53809	23.7958	2.70716e-76	1.97253e-73	163.221
ADAM12	2.47957	2.41342	26.442	6.66597e-87	1.78093e-83	187.498
COL1A2	2.4749	8.27875	22.7371	5.67891e-72	3.03443e-69	153.328
DCN	2.4745	5.33907	20.8922	2.31739e-64	9.28695e-62	135.9
SERPINF1	2.47174	5.60895	22.157	1.3727e-69	6.47189e-67	147.871
COL6A3	2.44201	5.00759	21.7355	7.50557e-68	3.34206e-65	143.891
LOX	2.39302	3.79816	22.4888	5.93129e-71	3.06705e-68	150.995
ASPN	2.34391	2.14457	19.7271	1.60816e-59	4.44464e-57	124.813
SULF1	2.33443	4.58956	15.4134	1.16953e-41	1.15016e-39	83.9098
TMEM158	2.32671	3.90454	17.9577	3.73458e-52	6.80288e-50	107.943
OLFML2B	2.31404	4.01175	23.4244	8.79471e-75	5.63917e-72	159.761
CTHRC1	2.29808	5.93469	19.4021	3.62515e-58	9.22398e-56	121.714
CCL11	2.29268	2.41438	16.0337	3.39171e-44	3.91144e-42	89.7192
ADAMTS2	2.28603	2.83833	23.8687	1.36914e-76	1.09736e-73	163.899
ACTA2	2.27781	6.42175	20.5194	8.16195e-63	3.0427e-60	132.358
CRISPLD2	2.27127	3.0912	23.999	4.05055e-77	3.60724e-74	165.11
PLAU	2.25546	5.24511	19.1821	2.98797e-57	7.14882e-55	119.616
SPARC	2.21369	8.95647	24.7361	4.25433e-80	5.68307e-77	171.928
MMP13	2.21201	1.26878	14.9675	7.5724e-40	6.81941e-38	79.7639
ECM1	2.19983	3.97013	24.3652	1.33333e-78	1.52666e-75	168.503
FBN1	2.19626	2.76395	24.1517	9.7394e-78	9.18368e-75	166.527
CXCL12	2.15381	4.12633	16.3434	1.80713e-45	2.31746e-43	92.6348
NNMT	2.13324	5.41008	11.9807	3.9613e-28	2.15253e-26	52.9628
ACTG2	2.13157	2.94442	16.4847	4.72695e-46	6.26223e-44	93.9684
FNDC1	2.12746	3.34918	16.4602	5.96712e-46	7.77666e-44	93.7367
ISM1	2.12467	2.88827	19.8534	4.79126e-60	1.3715e-57	126.017
MSC	2.11206	2.54054	21.5675	3.70807e-67	1.56422e-64	142.303
ADAMTS12	2.10957	2.13403	25.5	3.67969e-83	6.55394e-80	178.937
CCDC80	2.10577	3.7407	18.7607	1.69965e-55	3.68182e-53	115.596
FABP4	2.10533	1.47963	11.4081	5.36404e-26	2.62151e-24	48.0942
SNAI2	2.09882	3.44719	21.4179	1.54142e-66	6.33563e-64	140.886
PTGIS	2.08153	3.67994	15.9052	1.14149e-43	1.27959e-41	88.5125
CDH11	2.05001	3.33397	20.145	2.93634e-61	9.60604e-59	128.794
THBS1	2.0432	5.40937	20.3145	5.79593e-62	1.97678e-59	130.408
COL6A2	2.03824	7.42492	18.2766	1.76017e-53	3.4834e-51	110.981
TIMP3	2.02292	2.6487	17.6565	6.66606e-51	1.12481e-48	105.076
COL5A3	2.01757	2.51206	20.0877	5.07953e-61	1.59656e-58	128.249
PODN	2.00995	2.90934	17.6912	4.78232e-51	8.33268e-49	105.407
NTM	1.99513	1.36615	23.0561	2.80641e-73	1.60667e-70	156.318
PDLIM3	1.97401	2.77451	20.798	5.69517e-64	2.22667e-61	135.006
COL12A1	1.95077	4.71625	15.6859	9.02181e-43	9.57746e-41	86.457
VCAM1	1.94888	2.96871	17.7235	3.51017e-51	6.25199e-49	105.714
COL6A1	1.92093	7.44407	15.9791	5.68008e-44	6.45757e-42	89.2065
MFAP4	1.92021	5.09317	10.2529	7.52347e-22	2.86464e-20	38.6326
EMILIN1	1.91658	4.96516	16.0866	2.05562e-44	2.40522e-42	90.2171
CCN4	1.89995	2.45487	20.7588	8.28227e-64	3.16107e-61	134.633
PDGFRB	1.88636	4.26056	19.7234	1.66616e-59	4.52686e-57	124.777
TAGLN	1.88616	6.28299	15.5913	2.19752e-42	2.22951e-40	85.5719
BGN	1.88239	8.4736	18.1661	5.07335e-53	9.79828e-51	109.928
CCL21	1.88216	2.55282	8.93033	2.09972e-17	5.78325e-16	28.51
OMD	1.87271	1.40243	17.295	2.10748e-49	3.18706e-47	101.641
NT5E	1.86605	3.38213	15.2151	7.49969e-41	7.01408e-39	82.0624
IGFL2	1.85499	1.38918	18.3547	8.33006e-54	1.66914e-51	111.725
CREB3L1	1.84094	4.12731	16.6867	6.93918e-47	9.50727e-45	95.8764
ANTXR1	1.83519	5.19017	17.5545	1.76702e-50	2.83254e-48	104.107
MFAP5	1.81867	3.91089	10.3543	3.32254e-22	1.28648e-20	39.4418
PDPN	1.81338	3.87626	15.4601	7.54532e-42	7.46614e-40	84.3455
ISLR	1.81038	6.4256	13.6307	1.69054e-34	1.23179e-32	67.5251
MMP14	1.79324	6.67246	17.5194	2.47084e-50	3.92155e-48	103.773
CALB2	1.7858	2.65201	11.9068	7.50479e-28	4.03697e-26	52.3289
SSC5D	1.77985	2.48657	19.0756	8.2934e-57	1.89919e-54	118.6
HTRA3	1.77968	3.71526	14.9122	1.26776e-39	1.12901e-37	79.2517
KCNE4	1.77466	1.69547	23.9918	4.3309e-77	3.65392e-74	165.043
DPT	1.77427	1.49566	16.1536	1.0905e-44	1.30453e-42	90.8475
COLEC12	1.7609	2.57261	20.0506	7.24931e-61	2.19258e-58	127.895
SCG2	1.75788	1.66965	17.6928	4.71086e-51	8.29836e-49	105.422
COPZ2	1.75386	3.35394	21.5883	3.04298e-67	1.31835e-64	142.499
PCOLCE	1.75031	5.58262	17.2713	2.64434e-49	3.92489e-47	101.416
NKD2	1.736	3.0157	14.4361	1.05173e-37	8.87554e-36	74.8603
GLT8D2	1.71837	2.97446	18.7696	1.55952e-55	3.42454e-53	115.682
EDNRA	1.717	2.66987	19.0398	1.16912e-56	2.63958e-54	118.259
CCN1	1.7108	6.8014	14.5217	4.7662e-38	4.06394e-36	75.6469
CLMP	1.70646	2.23256	19.2953	1.00906e-57	2.52738e-55	120.696
CD248	1.69559	4.2685	16.4737	5.25141e-46	6.90001e-44	93.8637
PLVAP	1.69491	4.9883	13.0312	3.77508e-32	2.55336e-30	62.1532
ZNF469	1.67908	2.19417	17.6843	5.11012e-51	8.80809e-49	105.341
CCN2	1.67856	7.30015	13.0679	2.71879e-32	1.8467e-30	62.4791
TGFBI	1.67787	5.41219	15.1491	1.3906e-40	1.27379e-38	81.4486
TNFAIP6	1.66799	2.58826	16.9076	8.47951e-48	1.21363e-45	97.9669
C3orf80	1.66495	1.51937	23.2081	6.70924e-74	4.1365e-71	157.741
COL16A1	1.6536	3.19813	17.9787	3.05399e-52	5.62706e-50	108.143
ANGPTL2	1.65283	4.14439	18.3722	7.0436e-54	1.44755e-51	111.892
F13A1	1.65043	3.58563	12.8421	2.04183e-31	1.33051e-29	60.477
TDO2	1.63584	1.83935	15.6755	9.95002e-43	1.03571e-40	86.3597
PODNL1	1.62508	3.07781	14.5397	4.03138e-38	3.45578e-36	75.8133
MEDAG	1.62051	2.19224	15.2597	4.93633e-41	4.76683e-39	82.4782
MXRA5	1.61625	5.33678	13.071	2.64246e-32	1.8025e-30	62.5074
RCN3	1.61057	5.69242	16.2676	3.70671e-45	4.60609e-43	91.9205
GFPT2	1.60134	2.36404	20.0167	1.00274e-60	2.97664e-58	127.573
FILIP1L	1.60044	3.53125	17.6316	8.45398e-51	1.41164e-48	104.84
MOXD1	1.59864	1.9175	14.9242	1.13426e-39	1.01576e-37	79.3623
MXRA8	1.59852	5.7742	10.8828	4.38892e-24	1.93281e-22	43.728
C1QTNF6	1.59845	3.19255	20.4676	1.33942e-62	4.77131e-60	131.865
KIF26B	1.59699	2.03085	15.5398	3.56779e-42	3.57448e-40	85.0901
LOXL2	1.59698	4.02443	19.2702	1.28323e-57	3.12174e-55	120.457
MMP19	1.58483	2.68707	20.1216	3.67386e-61	1.17784e-58	128.571
ITGA5	1.57601	4.20106	19.1255	5.1409e-57	1.21189e-54	119.076
MEIS3	1.57531	1.84991	19.6642	2.93721e-59	7.84725e-57	124.213
FBLN2	1.57395	4.01393	10.1765	1.38806e-21	5.19874e-20	38.0262
C1QTNF3	1.57143	2.74781	13.8548	2.19601e-35	1.67628e-33	69.5527
SVEP1	1.54342	1.23257	20.0619	6.5075e-61	2.00606e-58	128.003
SPHK1	1.5398	2.49235	19.1194	5.45134e-57	1.26645e-54	119.018
RGS16	1.53594	4.07192	15.2147	7.52603e-41	7.01408e-39	82.0589
EDIL3	1.53553	2.42611	14.7521	5.62405e-39	4.95349e-37	77.7709
RGS4	1.53304	2.20246	15.8375	2.16219e-43	2.35782e-41	87.8774
C5orf46	1.53244	1.16344	15.9261	9.36994e-44	1.05775e-41	88.7088
TWIST1	1.53116	3.02952	11.8308	1.44639e-27	7.60187e-26	51.6779
FIBIN	1.52411	3.52598	13.5359	3.99953e-34	2.86217e-32	66.6697
FMO1	1.51483	1.71522	16.2	7.0299e-45	8.47288e-43	91.284
BARX1	1.51136	1.37583	11.2774	1.61891e-25	7.74661e-24	46.999
SRPX2	1.5033	3.20107	16.1228	1.45965e-44	1.72046e-42	90.5575
LOXL1	1.49976	5.2876	15.8496	1.92943e-43	2.11841e-41	87.9906
PMEPA1	1.4956	4.44729	12.8265	2.34678e-31	1.5108e-29	60.3388
GREM1	1.49438	0.972749	19.0004	1.70688e-56	3.80017e-54	117.883
CILP	1.49434	2.861	10.4855	1.14642e-22	4.54878e-21	40.4956
PDGFRA	1.48839	2.5406	13.8079	3.36979e-35	2.52419e-33	69.1273
OLFML1	1.48709	2.93569	16.0596	2.65489e-44	3.08391e-42	89.9627
BICC1	1.48541	2.14099	17.3313	1.49056e-49	2.27559e-47	101.986
TNC	1.47969	3.26684	10.6868	2.2128e-23	9.28563e-22	42.1251
CNN1	1.4787	3.07003	11.7818	2.20529e-27	1.13668e-25	51.2595
BMP4	1.46273	2.92328	12.1233	1.14781e-28	6.38868e-27	54.192
FOSB	1.45693	4.11741	6.76086	5.43783e-11	7.74143e-10	13.9791
RFLNA	1.45239	2.27383	12.8276	2.32482e-31	1.50843e-29	60.3482
PMP22	1.45041	4.74447	16.7161	5.24696e-47	7.25075e-45	96.1544
IL7R	1.44672	1.7649	14.1153	2.01922e-36	1.59448e-34	71.924
NID2	1.44663	2.70429	12.9765	6.15624e-32	4.09479e-30	61.6675
RAB31	1.44621	4.51679	18.035	1.781e-52	3.3197e-50	108.679
MSRB3	1.44304	2.76189	18.1163	8.176e-53	1.5419e-50	109.454
NUAK1	1.44115	2.76487	15.3303	2.54799e-41	2.47541e-39	83.1356
TMEM119	1.43889	3.16515	10.6404	3.23805e-23	1.33092e-21	41.7479
FGF7	1.43729	1.05871	20.177	2.16109e-61	7.21715e-59	129.099
MMP9	1.43585	4.66843	7.63786	1.94991e-13	3.69032e-12	19.5054
MRVI1	1.43375	2.22539	17.4059	7.31143e-50	1.13789e-47	102.694
ADGRA2	1.42693	3.20884	13.6715	1.16695e-34	8.58085e-33	67.8933
ADH1B	1.42677	1.05392	10.6903	2.14965e-23	9.04434e-22	42.1537
APLNR	1.4249	2.54977	15.6757	9.93443e-43	1.03571e-40	86.3612
ADAMTS14	1.42477	2.32114	14.3256	2.9161e-37	2.39719e-35	73.8468
EFEMP1	1.4208	3.8326	9.81711	2.39829e-20	8.23223e-19	35.2063
SRPX	1.4168	3.29078	14.6009	2.28706e-38	1.97105e-36	76.3767
TGFB1I1	1.41665	4.11571	18.6086	7.30724e-55	1.5618e-52	114.146
NBL1	1.41648	4.79263	14.3216	3.02456e-37	2.44867e-35	73.8105
MICOS10-NBL1	1.41648	4.79263	14.3216	3.02456e-37	2.44867e-35	73.8105
SHISA2	1.41609	1.56815	13.6339	1.64232e-34	1.20212e-32	67.5538
IGF2	1.4153	6.9919	3.94207	9.67942e-05	0.000487928	0.0555904
CILP2	1.40864	3.62061	11.7878	2.09373e-27	1.08266e-25	51.311
NKX3-2	1.40068	1.04684	16.1391	1.25144e-44	1.48597e-42	90.7106
IGLL5	1.38764	2.96054	5.55831	5.25829e-08	5.1334e-07	7.27482
TWIST2	1.38704	2.38585	11.0051	1.58849e-24	7.23394e-23	44.7352
SPON2	1.38227	3.57872	15.1985	8.75349e-41	8.11089e-39	81.9087
FZD1	1.37989	3.75815	16.2319	5.1994e-45	6.41126e-43	91.584
LHFPL6	1.37928	3.86217	16.3389	1.88593e-45	2.38043e-43	92.5924
GAS1	1.37907	5.89053	10.5242	8.36609e-23	3.36111e-21	40.8076
OLFML3	1.37485	5.54019	12.7149	6.32877e-31	3.9629e-29	59.3539
HEG1	1.36864	3.89319	12.8914	1.31601e-31	8.64575e-30	60.9132
DIO2	1.36813	0.960952	14.7313	6.82387e-39	5.94493e-37	77.5787
FSTL1	1.36771	5.30408	13.1174	1.74364e-32	1.20998e-30	62.9203
LMOD1	1.36544	2.62403	13.8153	3.14693e-35	2.36832e-33	69.1953
GEM	1.35918	2.30677	15.6834	9.23795e-43	9.74239e-41	86.4335
CALD1	1.35228	5.6727	17.0713	1.78172e-48	2.57307e-46	99.5184
EHD2	1.34323	5.53244	13.1021	2.00097e-32	1.37075e-30	62.7836
HEPH	1.34229	2.01262	16.7918	2.5526e-47	3.5581e-45	96.8709
SMOC2	1.34132	4.02177	11.2089	2.88248e-25	1.36302e-23	46.427
NID1	1.34063	4.02486	13.2835	3.91424e-33	2.75198e-31	64.404
LRRN4	1.3405	2.67777	9.83487	2.08611e-20	7.19148e-19	35.3443
ELN	1.33977	3.7987	9.77748	3.27229e-20	1.11369e-18	34.8989
DACT1	1.33617	1.97721	15.5885	2.25677e-42	2.27522e-40	85.5455
SDC1	1.33476	5.3651	9.60825	1.22329e-19	4.02656e-18	33.5947
C1S	1.33241	6.15083	10.8387	6.32532e-24	2.74783e-22	43.3658
JCHAIN	1.32861	4.66959	5.05166	6.92802e-07	5.59477e-06	4.77984
CAVIN1	1.3282	6.28687	14.0916	2.51186e-36	1.97378e-34	71.707
GPNMB	1.32628	5.37624	9.89843	1.26496e-20	4.43705e-19	35.8393
HAS2	1.32432	1.62895	14.3222	3.0091e-37	2.44867e-35	73.8156
CST7	1.32127	3.72657	10.1663	1.50595e-21	5.60103e-20	37.9455
GJA1	1.31993	5.68595	9.5092	2.63074e-19	8.48506e-18	32.8375
ARSI	1.31809	1.23408	19.2701	1.28531e-57	3.12174e-55	120.455
SCT	1.31709	2.06763	13.8919	1.56356e-35	1.19922e-33	69.8902
FAM20A	1.31431	4.10601	9.36057	8.22712e-19	2.56577e-17	31.7104
TPSAB1	1.31281	1.66419	9.03679	9.50087e-18	2.73919e-16	29.2931
PLN	1.31049	1.23089	13.928	1.12413e-35	8.66333e-34	70.2181
VGLL3	1.3068	1.13495	19.5531	8.52391e-59	2.20384e-56	123.154
LAMB1	1.30237	3.97015	12.6094	1.61052e-30	9.9295e-29	58.4266
TIMP2	1.30088	6.87663	14.1552	1.40001e-36	1.11099e-34	72.2879
PLXDC1	1.30038	1.95198	20.4949	1.0319e-62	3.7594e-60	132.125
LAMA4	1.29648	2.99232	15.8083	2.84827e-43	3.08498e-41	87.6034
SPOCK1	1.29575	1.79204	10.851	5.71235e-24	2.48829e-22	43.4668
ECM2	1.29523	1.94293	16.4075	9.84221e-46	1.27234e-43	93.2391
C1QTNF1	1.29321	3.78017	11.9942	3.52357e-28	1.92118e-26	53.079
KRT6A	1.29229	3.30705	6.51316	2.43473e-10	3.19384e-09	12.5122
COL4A1	1.29169	6.08252	14.436	1.052e-37	8.87554e-36	74.86
ADAMTS4	1.29085	1.64212	18.3547	8.32544e-54	1.66914e-51	111.726
SCARF2	1.2876	4.49098	12.1685	7.73968e-29	4.36856e-27	54.583
GUCY1A1	1.28732	2.00332	13.8205	3.00283e-35	2.27053e-33	69.2419
TGFB3	1.28491	2.69162	12.9993	5.02301e-32	3.35495e-30	61.8696
PALLD	1.2842	4.41344	14.2139	8.16227e-37	6.54206e-35	72.824
MAN1A1	1.28388	3.70407	10.995	1.72748e-24	7.80044e-23	44.6521
GALNT5	1.2837	1.01177	22.3441	2.33238e-70	1.16837e-67	149.633
ZCCHC24	1.28148	3.3414	14.0475	3.76301e-36	2.94249e-34	71.3054
SULF2	1.28128	4.12158	9.98911	6.17666e-21	2.19538e-19	36.5486
PLPPR4	1.27971	1.23492	18.2364	2.58753e-53	5.0583e-51	110.598
LTBP2	1.2779	5.37133	12.0313	2.55411e-28	1.40696e-26	53.3983
ETV1	1.2767	1.88098	15.9832	5.46629e-44	6.25891e-42	89.2446
AOC3	1.27549	2.04486	13.0112	4.51435e-32	3.04055e-30	61.9756
GRP	1.2712	1.15018	10.1796	1.35449e-21	5.0849e-20	38.0505
CNN2	1.26332	6.2639	12.3648	1.39035e-29	8.04598e-28	56.2869
GPR1	1.26292	1.16577	18.5015	2.03849e-54	4.2996e-52	113.125
HIC1	1.25979	2.05187	16.8216	1.92181e-47	2.72624e-45	97.1532
OGN	1.25446	2.05767	8.54486	3.52911e-16	8.82554e-15	25.725
VSIG4	1.2519	4.81706	9.26978	1.64234e-18	5.03378e-17	31.0272
SORCS2	1.24283	1.67842	11.3952	5.98419e-26	2.89809e-24	47.9857
DPYSL3	1.24279	6.30656	9.87332	1.54171e-20	5.38424e-19	35.6435
TMEM176B	1.24102	5.68919	9.04563	8.89378e-18	2.57807e-16	29.3583
ANTXR2	1.23989	2.08351	17.4231	6.20457e-50	9.75091e-48	102.858
ITGBL1	1.23966	0.843628	17.3561	1.17666e-49	1.81364e-47	102.221
LZTS1	1.2318	1.95897	16.5397	2.80545e-46	3.74761e-44	94.4872
PLPP4	1.23176	2.93904	8.25394	2.81509e-15	6.45579e-14	23.6776
CERCAM	1.23042	5.02176	13.9852	6.6582e-36	5.15609e-34	70.7384
GASK1B	1.22847	3.05087	13.8527	2.23731e-35	1.69972e-33	69.5342
EGR2	1.22736	2.98082	10.2053	1.10211e-21	4.15689e-20	38.2546
FRMD6	1.2265	2.20335	17.2469	3.3382e-49	4.90929e-47	101.184
AQP1	1.2239	4.40726	15.2161	7.42764e-41	7.00383e-39	82.072
IGFBP4	1.22205	7.79301	12.4381	7.29936e-30	4.30179e-28	56.9264
F2R	1.21573	4.06132	12.0118	3.0236e-28	1.65987e-26	53.2309
MRC2	1.21488	5.17147	11.8585	1.13908e-27	6.06625e-26	51.9149
NEXN	1.21363	2.30041	15.6354	1.45213e-42	1.50178e-40	85.9838
FPR3	1.21197	3.82102	9.0721	7.29457e-18	2.16141e-16	29.5541
LIF	1.20871	3.2553	10.1129	2.30778e-21	8.48479e-20	37.523
COL8A2	1.20821	3.6889	9.76439	3.62528e-20	1.22602e-18	34.7976
TMEM176A	1.20719	4.74429	8.72018	9.8743e-17	2.5654e-15	26.9817
TNFSF4	1.20509	2.04321	13.7572	5.34944e-35	3.98844e-33	68.6682
KLF2	1.20324	4.56616	11.9038	7.70473e-28	4.13066e-26	52.3028
MFAP2	1.20318	5.88667	6.88272	2.56189e-11	3.76762e-10	14.7163
ALDH1A3	1.20287	1.86751	14.6938	9.66745e-39	8.37671e-37	77.2325
TGM2	1.198	5.36824	8.55173	3.35834e-16	8.42474e-15	25.774
MICAL2	1.19702	3.21701	12.5107	3.84971e-30	2.31127e-28	57.5615
BASP1	1.197	5.00021	8.97321	1.52665e-17	4.28585e-16	28.8247
HTRA1	1.19532	7.02116	11.2023	3.04905e-25	1.43332e-23	46.3713
GPR183	1.19435	3.56303	9.86383	1.66135e-20	5.77688e-19	35.5696
ADRA2A	1.19229	2.91594	8.45879	6.55518e-16	1.59211e-14	25.1143
MN1	1.19172	1.97775	10.9904	1.79532e-24	8.06134e-23	44.6139
MMP1	1.18599	2.12755	6.84152	3.30787e-11	4.80301e-10	14.4659
LRP1	1.18578	4.96711	11.406	5.45901e-26	2.65982e-24	48.0768
UBE2QL1	1.18437	0.967173	17.7674	2.3066e-51	4.15446e-49	106.132
ADAM19	1.18206	2.24737	15.2534	5.24013e-41	5.0299e-39	82.4188
CYP1B1	1.17937	3.16921	9.70416	5.8031e-20	1.9461e-18	34.3322
FSTL3	1.17302	3.75354	13.1166	1.75643e-32	1.2136e-30	62.913
DCHS1	1.17282	2.58887	10.8075	8.1815e-24	3.51607e-22	43.1109
HOXA5	1.17021	2.15466	6.96358	1.54626e-11	2.32738e-10	15.2112
FAM180A	1.16744	1.29704	15.8798	1.45037e-43	1.61455e-41	88.2744
THY1	1.16742	5.97799	8.92504	2.18372e-17	5.97354e-16	28.4712
CLEC2B	1.16609	2.90623	12.7696	3.89154e-31	2.47545e-29	59.8367
TENM3	1.16525	1.37425	10.8522	5.65529e-24	2.47014e-22	43.4768
LYZ	1.16424	5.84461	6.29537	8.78524e-10	1.07996e-08	11.2585
DUSP1	1.16254	7.51411	8.38546	1.10738e-15	2.63765e-14	24.5973
PTGER3	1.15842	1.24463	13.6301	1.70012e-34	1.23316e-32	67.5195
MDFI	1.15777	4.16713	7.04312	9.37122e-12	1.44304e-10	15.7022
CD163	1.15317	3.64461	9.06849	7.49474e-18	2.20847e-16	29.5274
HAND2	1.14873	1.17612	15.4949	5.44052e-42	5.41686e-40	84.6706
SMIM3	1.14611	4.50246	14.7418	6.19113e-39	5.42316e-37	77.6754
P3H3	1.14571	3.46021	9.6792	7.04934e-20	2.34929e-18	34.1398
FGF1	1.14147	1.16144	16.3406	1.85503e-45	2.36001e-43	92.6088
TMEM200A	1.14095	1.54415	16.5931	1.68896e-46	2.27514e-44	94.9918
C11orf96	1.14066	3.82911	9.61122	1.19552e-19	3.94324e-18	33.6174
PXDN	1.13994	5.05785	9.05964	8.00843e-18	2.34261e-16	29.4619
WNT7A	1.13978	3.96943	5.62037	3.78336e-08	3.77394e-07	7.59434
RGS2	1.13883	3.91759	9.41013	5.63182e-19	1.77016e-17	32.085
COL15A1	1.13726	3.38753	11.9585	4.80074e-28	2.59986e-26	52.7721
TPSB2	1.13703	1.33574	8.9702	1.56129e-17	4.37544e-16	28.8026
RGS1	1.13679	4.60357	8.00787	1.57093e-14	3.39839e-13	21.9839
CFH	1.13492	3.56799	9.38303	6.92976e-19	2.16961e-17	31.88
CD36	1.13434	1.46311	12.5661	2.36202e-30	1.43421e-28	58.0464
SUGCT	1.13406	2.18943	12.4406	7.13959e-30	4.22316e-28	56.9484
FCGR2A	1.1262	3.97544	10.5202	8.64298e-23	3.44644e-21	40.7754
SLC12A8	1.126	3.66714	14.3717	1.90582e-37	1.58291e-35	74.2695
THBD	1.12532	2.7478	11.8183	1.61049e-27	8.38187e-26	51.5713
TSHZ3	1.12505	2.21136	12.5369	3.05574e-30	1.84843e-28	57.7908
ZEB1	1.12279	1.98143	16.2203	5.79966e-45	7.09684e-43	91.4753
MARVELD1	1.12185	5.43996	12.7376	5.17406e-31	3.26536e-29	59.5539
RUNX1	1.12123	3.49733	11.4964	2.5334e-26	1.26512e-24	48.8381
MAFB	1.11899	5.43542	12.1352	1.03499e-28	5.78079e-27	54.2946
CSF1R	1.11823	4.69366	8.27719	2.3887e-15	5.54939e-14	23.8395
CHRNA1	1.1161	1.4367	9.06201	7.86745e-18	2.30558e-16	29.4794
CHSY3	1.11595	1.15992	18.432	3.97127e-54	8.26746e-52	112.462
GADD45B	1.11443	5.16106	12.1616	8.22205e-29	4.62454e-27	54.523
CNTN1	1.10873	1.94568	10.1835	1.31228e-21	4.938e-20	38.0818
NRP2	1.10505	3.69369	9.26732	1.6732e-18	5.11859e-17	31.0088
GGT5	1.10406	2.7007	13.2001	8.299e-33	5.8093e-31	63.6576
FPR1	1.10187	2.55065	9.50367	2.74513e-19	8.83624e-18	32.7955
SEMA3D	1.10084	1.05016	13.3199	2.82079e-33	1.99195e-31	64.7293
DAB2	1.10083	3.82225	12.8156	2.58482e-31	1.65739e-29	60.2429
CHST11	1.09701	3.2486	12.6404	1.22426e-30	7.60655e-29	58.6988
MATN3	1.09636	1.77135	12.51	3.87397e-30	2.31715e-28	57.5553
LAPTM5	1.0946	6.92609	8.16362	5.31272e-15	1.19276e-13	23.0518
PAPSS2	1.09077	2.9847	12.7506	4.60668e-31	2.91878e-29	59.6692
C5AR1	1.09012	3.7506	10.8616	5.23147e-24	2.29127e-22	43.554
CFD	1.0861	4.1051	9.76719	3.54667e-20	1.20452e-18	34.8193
RUNX2	1.08463	2.32777	11.6455	7.10144e-27	3.57975e-25	50.0995
GLIPR1	1.08171	2.59798	15.1098	2.00685e-40	1.82783e-38	81.084
FCGR3A	1.0815	5.01419	7.77726	7.62182e-14	1.51023e-12	20.4293
SLC2A3	1.07957	3.48427	9.6554	8.48312e-20	2.82125e-18	33.9567
LGALS1	1.07804	9.0951	11.2605	1.86721e-25	8.90817e-24	46.8575
PCDHGC3	1.07801	2.67757	10.3724	2.87003e-22	1.11666e-20	39.5868
CXCL9	1.07572	3.80029	5.07454	6.19291e-07	5.04946e-06	4.88807
C3AR1	1.07206	3.90399	8.74314	8.34686e-17	2.18271e-15	27.1476
RCAN2	1.07132	2.61704	12.9127	1.08905e-31	7.21383e-30	61.1011
CNRIP1	1.07076	2.2631	15.249	5.4567e-41	5.2066e-39	82.3786
OLR1	1.07073	3.01074	8.67926	1.33124e-16	3.43084e-15	26.6869
EVI2A	1.0701	2.94535	10.9811	1.94024e-24	8.68773e-23	44.537
GPR68	1.06219	1.45527	14.9888	6.20943e-40	5.62357e-38	79.9612
ROR2	1.06167	3.10152	8.66304	1.49823e-16	3.83653e-15	26.5703
C1QB	1.06089	7.89977	7.37943	1.0781e-12	1.85827e-11	17.8247
PCDHGA12	1.0573	1.15253	15.1755	1.08596e-40	1.00046e-38	81.6944
RARRES1	1.05459	5.08309	5.37861	1.34198e-07	1.22925e-06	6.36656
PTGER2	1.05381	2.74896	7.91865	2.90509e-14	6.05572e-13	21.3786
HSPB7	1.05211	1.60905	11.7622	2.60922e-27	1.34057e-25	51.0927
CH25H	1.05178	1.48963	12.8271	2.33369e-31	1.50843e-29	60.3444
PDGFD	1.05083	2.84549	10.6599	2.75893e-23	1.14278e-21	41.9065
SLAMF8	1.05006	3.08319	8.43187	7.94927e-16	1.91331e-14	24.9242
HOPX	1.04531	2.74492	10.536	7.60271e-23	3.0621e-21	40.9024
MRGPRF	1.04498	2.87573	11.2232	2.55621e-25	1.21591e-23	46.5461
CYBB	1.04491	4.47587	7.33143	1.47437e-12	2.49569e-11	17.5172
PLK2	1.04482	4.0125	9.81715	2.39771e-20	8.23223e-19	35.2066
SH3PXD2B	1.0434	4.29961	11.8094	1.73908e-27	9.02185e-26	51.4951
FOS	1.04073	7.24578	6.55884	1.85242e-10	2.46018e-09	12.7795
GPR176	1.04009	1.80815	12.6279	1.36807e-30	8.46725e-29	58.5885
SH3PXD2A	1.03986	3.85559	10.6538	2.89898e-23	1.1977e-21	41.8575
IL6	1.03833	1.63693	8.92959	2.11134e-17	5.80528e-16	28.5045
UNC5B	1.03551	4.82414	9.2847	1.46634e-18	4.5116e-17	31.1392
ATP10A	1.03537	2.04513	10.8143	7.73941e-24	3.33502e-22	43.1659
ICAM1	1.03492	5.48022	7.04399	9.32019e-12	1.43795e-10	15.7076
EGR1	1.03218	7.33315	6.47627	3.03279e-10	3.93968e-09	12.2975
SNAI1	1.03214	2.86548	11.1186	6.15132e-25	2.84166e-23	45.6756
RARRES2	1.03157	6.94828	8.37557	1.18826e-15	2.80941e-14	24.5278
DDR2	1.03023	2.57422	10.2111	1.0518e-21	3.97651e-20	38.3009
COL4A2	1.03015	6.58715	10.7838	9.95584e-24	4.24447e-22	42.9164
CD93	1.02975	3.40419	12.5993	1.76126e-30	1.08172e-28	58.3378
ITGB2	1.02964	4.51004	7.88798	3.58475e-14	7.42931e-13	21.1717
HSPG2	1.02846	5.19514	7.72585	1.07921e-13	2.10459e-12	20.0872
PDZRN3	1.02657	2.90241	10.3315	3.99281e-22	1.53121e-20	39.2599
DACT3	1.02533	1.67298	12.3713	1.31238e-29	7.65e-28	56.3442
GFRA1	1.02281	1.00089	9.10708	5.61081e-18	1.67488e-16	29.8133
HOXA3	1.02039	1.86898	6.74731	5.90886e-11	8.36002e-10	13.8977
TCEAL7	1.01767	1.941	11.4687	3.20698e-26	1.58667e-24	48.6043
C1QC	1.01739	8.17328	7.27896	2.07246e-12	3.46779e-11	17.1829
CCL19	1.01662	1.48822	7.80409	6.35279e-14	1.27135e-12	20.6085
PLAUR	1.01545	4.45512	11.1006	7.15136e-25	3.29415e-23	45.5262
PTGIR	1.01523	1.40448	17.6191	9.52688e-51	1.55833e-48	104.721
FLNC	1.01465	2.70051	6.96469	1.53556e-11	2.31561e-10	15.218
PDGFRL	1.01068	4.06841	9.4936	2.96645e-19	9.5295e-18	32.7188
SLCO2B1	1.01062	3.1093	8.39307	1.04888e-15	2.50574e-14	24.6508
LRRC17	1.00991	2.42533	8.29297	2.13646e-15	4.97784e-14	23.9495
PRKG1	1.00939	1.06343	19.8064	7.51751e-60	2.11413e-57	125.569
ADAMTS7	1.00762	2.16906	9.60622	1.24276e-19	4.08227e-18	33.5791
COL6A6	1.00651	0.655796	14.0013	5.7491e-36	4.4737e-34	70.8843
BCHE	1.00648	1.00773	10.1466	1.76316e-21	6.52735e-20	37.7894
SPP1	1.00281	8.63996	7.1147	5.95064e-12	9.43509e-11	16.1477
ADRA1B	1.00183	2.73988	6.96403	1.54195e-11	2.32307e-10	15.2139
ID3	1.00012	5.23827	9.90929	1.1611e-20	4.09066e-19	35.924
FOXJ1	-1.00568	5.82843	-5.7339	2.0564e-08	2.12535e-07	8.18657
GSTA1	-1.03189	2.8707	-5.23338	2.81065e-07	2.44331e-06	5.65116
FAM183A	-1.04502	2.81543	-5.91249	7.73186e-09	8.42568e-08	9.13807
C9orf24	-1.05086	2.48524	-5.5741	4.83711e-08	4.75699e-07	7.35584
TSPAN8	-1.0598	1.86914	-6.84405	3.2563e-11	4.73242e-10	14.4813
C20orf85	-1.0961	2.48255	-4.33141	1.91601e-05	0.000114775	1.59392
SCGB1D2	-1.19121	6.2185	-5.88958	8.77718e-09	9.50021e-08	9.01464
C1orf194	-1.20854	2.52579	-6.68066	8.87551e-11	1.22229e-09	13.4994
COLEC11	-1.50072	2.21515	-8.19211	4.35048e-15	9.87793e-14	23.2487
