# Supplementary material for: Establishment and validation of a novel invasion-related gene signature for predicting the prognosis of ovarian cancer
Source: Cancer Cell Int. 2022 Mar 15;22:118. doi: 10.1186/s12935-022-02502-4 (PMC8922755; doi:10.1186/s12935-022-02502-4)
Supplement: Supplementary file 8 — Additional file 8. The detailed information of Go [file 12935_2022_2502_MOESM8_ESM.xlsx]

## Sheet: S3
geneSet	description	link	size	overlap	expect	enrichmentRatio	pValue	FDR	overlapId	userId	DB
hsa04512	ECM-receptor interaction	http://www.kegg.jp/kegg-bin/show_pathway?hsa04512+1277+1278+1282+1284+1291+1292+1293+1311+131873+22801+2335+3339+3371+3678+3910+3912+6382+6696+7057+7058+948	81	21	2.14967	9.76896	6.66134e-16	1.98508e-13	1277;1278;1282;1284;1291;1292;1293;1311;131873;22801;2335;3339;3371;3678;3910;3912;6382;6696;7057;7058;948	THBS2;FN1;COL1A1;COMP;ITGA11;COL1A2;COL6A3;THBS1;COL6A2;COL6A1;ITGA5;TNC;SDC1;LAMB1;LAMA4;COL4A1;CD36;COL4A2;HSPG2;COL6A6;SPP1	pathway_KEGG
hsa04974	Protein digestion and absorption	http://www.kegg.jp/kegg-bin/show_pathway?hsa04974+1277+1278+1281+1282+1284+1289+1290+1291+1292+1293+1300+1301+131873+2006+50509	65	15	1.72504	8.69545	7.40324e-11	1.10308e-08	1277;1278;1281;1282;1284;1289;1290;1291;1292;1293;1300;1301;131873;2006;50509	COL11A1;COL3A1;COL5A1;COL10A1;COL5A2;COL1A1;COL1A2;COL6A3;COL6A2;COL5A3;COL6A1;ELN;COL4A1;COL4A2;COL6A6	pathway_KEGG
hsa04610	Complement and coagulation cascades	http://www.kegg.jp/kegg-bin/show_pathway?hsa04610+11326+1675+2149+2162+3075+3689+5054+5328+5329+7056+713+714+716+719+728	79	15	2.09659	7.15448	1.39977e-09	1.39044e-07	11326;1675;2149;2162;3075;3689;5054;5328;5329;7056;713;714;716;719;728	SERPINE1;PLAU;F13A1;C1S;VSIG4;F2R;CFH;THBD;C5AR1;CFD;C3AR1;C1QB;ITGB2;C1QC;PLAUR	pathway_KEGG
hsa04510	Focal adhesion	http://www.kegg.jp/kegg-bin/show_pathway?hsa04510+1277+1278+1282+1284+1291+1292+1293+1311+131873+22801+2318+2335+3371+3678+3910+3912+5156+5159+6696+7057+7058+80310	190	22	5.04243	4.36298	3.48359e-09	2.59527e-07	1277;1278;1282;1284;1291;1292;1293;1311;131873;22801;2318;2335;3371;3678;3910;3912;5156;5159;6696;7057;7058;80310	THBS2;FN1;COL1A1;COMP;ITGA11;COL1A2;COL6A3;THBS1;COL6A2;COL6A1;PDGFRB;ITGA5;PDGFRA;TNC;LAMB1;LAMA4;COL4A1;PDGFD;COL4A2;FLNC;COL6A6;SPP1	pathway_KEGG
hsa05150	Staphylococcus aureus infection	http://www.kegg.jp/kegg-bin/show_pathway?hsa05150+1675+2212+2214+2357+3075+3383+3689+713+714+716+719+728	52	12	1.38003	8.69545	6.45424e-09	3.69966e-07	1675;2212;2214;2357;3075;3383;3689;713;714;716;719;728	C1S;CFH;FCGR2A;FPR1;C5AR1;CFD;FCGR3A;C3AR1;C1QB;ICAM1;ITGB2;C1QC	pathway_KEGG
hsa04151	PI3K-Akt signaling pathway	http://www.kegg.jp/kegg-bin/show_pathway?hsa04151+1277+1278+1282+1284+1291+1292+1293+1311+131873+1436+2149+2246+2252+22801+2335+3371+3481+3569+3575+3678+3910+3912+5156+5159+6696+7057+7058+80310+90993	333	29	8.83752	3.28147	7.44898e-09	3.69966e-07	1277;1278;1282;1284;1291;1292;1293;1311;131873;1436;2149;2246;2252;22801;2335;3371;3481;3569;3575;3678;3910;3912;5156;5159;6696;7057;7058;80310;90993	THBS2;FN1;COL1A1;COMP;ITGA11;COL1A2;COL6A3;THBS1;COL6A2;COL6A1;PDGFRB;CREB3L1;ITGA5;PDGFRA;TNC;IL7R;FGF7;IGF2;LAMB1;LAMA4;COL4A1;F2R;FGF1;CSF1R;PDGFD;IL6;COL4A2;COL6A6;SPP1	pathway_KEGG
hsa05144	Malaria	http://www.kegg.jp/kegg-bin/show_pathway?hsa05144+1311+3383+3569+3689+4035+6382+7043+7057+7058+7412+948	45	11	1.19426	9.21073	1.47993e-08	6.30027e-07	1311;3383;3569;3689;4035;6382;7043;7057;7058;7412;948	THBS2;COMP;THBS1;VCAM1;SDC1;TGFB3;LRP1;CD36;IL6;ICAM1;ITGB2	pathway_KEGG
hsa04933	AGE-RAGE signaling pathway in diabetic complications	http://www.kegg.jp/kegg-bin/show_pathway?hsa04933+1277+1278+1281+1282+1284+1536+1958+2335+3383+3569+4313+5054+7043+7056+7412	97	15	2.57429	5.82685	2.66636e-08	9.93219e-07	1277;1278;1281;1282;1284;1536;1958;2335;3383;3569;4313;5054;7043;7056;7412	COL3A1;FN1;COL1A1;SERPINE1;MMP2;COL1A2;VCAM1;COL4A1;TGFB3;THBD;CYBB;IL6;ICAM1;EGR1;COL4A2	pathway_KEGG
hsa05205	Proteoglycans in cancer	http://www.kegg.jp/kegg-bin/show_pathway?hsa05205+117581+1634+2318+2335+3339+3481+3678+4060+4313+4318+5328+5329+6382+7057+7078+7291+7476+8321	183	18	4.85665	3.70626	1.24739e-06	4.13025e-05	117581;1634;2318;2335;3339;3481;3678;4060;4313;4318;5328;5329;6382;7057;7078;7291;7476;8321	LUM;FN1;MMP2;DCN;PLAU;THBS1;TIMP3;ITGA5;TWIST1;MMP9;IGF2;TWIST2;FZD1;SDC1;WNT7A;HSPG2;PLAUR;FLNC	pathway_KEGG
hsa05165	Human papillomavirus infection	http://www.kegg.jp/kegg-bin/show_pathway?hsa05165+1277+1278+1282+1284+1291+1292+1293+1311+131873+22801+2335+3371+3678+3910+3912+5159+6696+7057+7058+7476+8321+90993	302	22	8.0148	2.74492	1.21121e-05	0.000360939	1277;1278;1282;1284;1291;1292;1293;1311;131873;22801;2335;3371;3678;3910;3912;5159;6696;7057;7058;7476;8321;90993	THBS2;FN1;COL1A1;COMP;ITGA11;COL1A2;COL6A3;THBS1;COL6A2;COL6A1;PDGFRB;CREB3L1;ITGA5;TNC;FZD1;LAMB1;LAMA4;COL4A1;WNT7A;COL4A2;COL6A6;SPP1	pathway_KEGG
hsa05146	Amoebiasis	http://www.kegg.jp/kegg-bin/show_pathway?hsa05146+1277+1278+1281+1282+1284+2335+3569+3689+3910+3912+7043	92	11	2.4416	4.50525	2.68483e-05	0.000727344	1277;1278;1281;1282;1284;2335;3569;3689;3910;3912;7043	COL3A1;FN1;COL1A1;COL1A2;LAMB1;LAMA4;COL4A1;TGFB3;IL6;COL4A2;ITGB2	pathway_KEGG
hsa05200	Pathways in cancer	http://www.kegg.jp/kegg-bin/show_pathway?hsa05200+1282+1284+1436+1909+2149+2246+2252+2335+2353+3481+3569+3575+3910+3912+4312+4313+4318+4616+5156+5159+5732+5733+6387+652+7043+7476+8321+861	487	28	12.9245	2.16642	6.0934e-05	0.00151319	1282;1284;1436;1909;2149;2246;2252;2335;2353;3481;3569;3575;3910;3912;4312;4313;4318;4616;5156;5159;5732;5733;6387;652;7043;7476;8321;861	FN1;MMP2;CXCL12;PDGFRB;EDNRA;PDGFRA;BMP4;IL7R;FGF7;MMP9;IGF2;FZD1;LAMB1;LAMA4;COL4A1;TGFB3;F2R;MMP1;PTGER3;FGF1;WNT7A;RUNX1;CSF1R;GADD45B;PTGER2;FOS;IL6;COL4A2	pathway_KEGG
hsa04926	Relaxin signaling pathway	http://www.kegg.jp/kegg-bin/show_pathway?hsa04926+1277+1278+1281+1282+1284+2353+4312+4313+4318+4322+59+90993	126	12	3.34392	3.5886	0.000112499	0.00257883	1277;1278;1281;1282;1284;2353;4312;4313;4318;4322;59;90993	COL3A1;COL1A1;MMP2;COL1A2;ACTA2;MMP13;CREB3L1;MMP9;COL4A1;MMP1;FOS;COL4A2	pathway_KEGG
hsa04145	Phagosome	http://www.kegg.jp/kegg-bin/show_pathway?hsa04145+1311+1536+2212+2214+3678+3689+4973+7057+7058+81035+948+9902	131	12	3.47662	3.45163	0.000163563	0.00348156	1311;1536;2212;2214;3678;3689;4973;7057;7058;81035;948;9902	THBS2;COMP;THBS1;COLEC12;ITGA5;MRC2;CD36;FCGR2A;FCGR3A;OLR1;CYBB;ITGB2	pathway_KEGG
hsa05323	Rheumatoid arthritis	http://www.kegg.jp/kegg-bin/show_pathway?hsa05323+1513+2353+3383+3569+3689+4312+6387+7043	77	8	2.04351	3.91483	0.000909444	0.0180676	1513;2353;3383;3569;3689;4312;6387;7043	CTSK;CXCL12;TGFB3;MMP1;FOS;IL6;ICAM1;ITGB2	pathway_KEGG
hsa05418	Fluid shear stress and atherosclerosis	http://www.kegg.jp/kegg-bin/show_pathway?hsa05418+10365+1843+2353+3383+4313+4318+6382+652+7056+7412	123	10	3.26431	3.06344	0.00147293	0.0274332	10365;1843;2353;3383;4313;4318;6382;652;7056;7412	MMP2;VCAM1;BMP4;MMP9;SDC1;KLF2;DUSP1;THBD;FOS;ICAM1	pathway_KEGG
GO:0048514	blood vessel morphogenesis	http://amigo.geneontology.org/amigo/term/GO:0048514	473	60	11.6094	5.16824	0	0	187;358;652;719;728;861;1281;1282;1284;1295;1296;1311;1536;1545;1634;1893;1909;2191;2246;2335;3200;3202;3339;3569;3678;3689;4015;4017;4035;4313;4323;4327;5054;5156;5159;5176;5396;6356;6423;6678;7045;7057;7058;7070;7291;7476;7857;8038;8828;8877;9464;10365;10457;10769;11117;26585;27286;57125;90993;219699	SFRP2;THBS2;COL3A1;FN1;SERPINE1;COL8A1;COMP;MMP2;FAP;PRRX1;ADAM12;DCN;SERPINF1;LOX;CCL11;SPARC;ECM1;THBS1;EMILIN1;PDGFRB;CREB3L1;MMP14;SCG2;EDNRA;TGFBI;LOXL2;MMP19;ITGA5;SPHK1;TWIST1;SRPX2;GREM1;PDGFRA;BMP4;APLNR;GPNMB;PLXDC1;COL4A1;AQP1;COL8A2;KLF2;LRP1;CYP1B1;HOXA5;THY1;HAND2;FGF1;WNT7A;RUNX1;NRP2;C5AR1;C3AR1;CYBB;PLK2;IL6;UNC5B;COL4A2;ITGB2;HSPG2;HOXA3	geneontology_Biological_Process
GO:0001525	angiogenesis	http://amigo.geneontology.org/amigo/term/GO:0001525	400	55	9.81764	5.60216	0	0	187;358;652;719;728;861;1282;1284;1295;1296;1536;1545;1634;1893;1909;2191;2246;2335;3200;3202;3339;3569;3678;3689;4017;4313;4323;4327;5054;5156;5159;5176;6356;6423;6678;7045;7057;7058;7070;7291;7476;7857;8038;8828;8877;9464;10365;10457;10769;11117;26585;27286;57125;90993;219699	SFRP2;THBS2;FN1;SERPINE1;COL8A1;MMP2;FAP;ADAM12;DCN;SERPINF1;CCL11;SPARC;ECM1;THBS1;EMILIN1;PDGFRB;CREB3L1;MMP14;SCG2;EDNRA;TGFBI;LOXL2;MMP19;ITGA5;SPHK1;TWIST1;SRPX2;GREM1;PDGFRA;BMP4;APLNR;GPNMB;PLXDC1;COL4A1;AQP1;COL8A2;KLF2;CYP1B1;HOXA5;THY1;HAND2;FGF1;WNT7A;RUNX1;NRP2;C5AR1;C3AR1;CYBB;PLK2;IL6;UNC5B;COL4A2;ITGB2;HSPG2;HOXA3	geneontology_Biological_Process
GO:0001501	skeletal system development	http://amigo.geneontology.org/amigo/term/GO:0001501	373	46	9.15495	5.0246	0	0	165;652;860;1009;1277;1278;1281;1290;1291;1292;1293;1300;1301;1311;1513;1893;2200;2202;3200;3202;3481;3487;4017;4060;4148;4188;4313;4318;4322;4323;4920;5156;5396;6423;6615;6678;6935;7043;7045;7291;7476;9060;9464;9507;26585;285590	SFRP2;COL11A1;LUM;COL3A1;COL10A1;COL5A2;COL1A1;CTSK;AEBP1;COMP;MMP2;PRRX1;COL1A2;COL6A3;SPARC;MMP13;ECM1;FBN1;CDH11;COL6A2;COL6A1;MMP14;TGFBI;LOXL2;TWIST1;GREM1;PDGFRA;BMP4;MMP9;EFEMP1;IGF2;ADAMTS4;TGFB3;IGFBP4;HOXA5;MDFI;HAND2;WNT7A;ZEB1;MATN3;PAPSS2;RUNX2;ROR2;SH3PXD2B;SNAI1;HOXA3	geneontology_Biological_Process
GO:0043062	extracellular structure organization	http://amigo.geneontology.org/amigo/term/GO:0043062	320	78	7.85412	9.9311	0	0	165;633;948;1277;1278;1281;1282;1284;1289;1290;1291;1292;1293;1295;1296;1300;1301;1311;1462;1513;1545;1634;1805;2006;2191;2199;2200;2335;3339;3371;3383;3678;3689;3910;3912;4015;4017;4035;4060;4148;4237;4239;4312;4313;4318;4320;4322;4323;4327;4811;4921;5054;5156;5654;6382;6423;6678;6696;7045;7057;7077;7177;7412;8038;8076;8728;9507;9509;9644;10630;11117;22795;22801;26585;50509;84168;90993;285590	SFRP2;COL11A1;LUM;MMP11;COL3A1;FN1;COL5A1;COL10A1;COL5A2;COL1A1;CTSK;VCAN;SERPINE1;COL8A1;AEBP1;COMP;MMP2;ITGA11;FAP;ADAM12;COL1A2;DCN;COL6A3;LOX;ADAMTS2;SPARC;MMP13;FBN1;THBS1;COL6A2;COL5A3;VCAM1;COL6A1;MFAP4;EMILIN1;BGN;CREB3L1;ANTXR1;MFAP5;PDPN;MMP14;DPT;TGFBI;LOXL2;MMP19;ITGA5;FBLN2;GREM1;PDGFRA;TNC;NID2;MMP9;NID1;ELN;SDC1;TPSAB1;LAMB1;TIMP2;LAMA4;COL4A1;ADAMTS4;COL8A2;MFAP2;HTRA1;MMP1;LRP1;A…	geneontology_Biological_Process
GO:0001503	ossification	http://amigo.geneontology.org/amigo/term/GO:0001503	295	40	7.24051	5.52447	0	0	652;860;1009;1277;1290;1291;1301;1311;1462;1513;1893;1959;3200;3371;3399;3481;3569;4313;4318;4322;4323;4330;4920;4921;6423;6615;6678;6696;7043;7291;8321;9464;9902;10272;10457;22801;26585;90993;117581;285590	SFRP2;COL11A1;COL5A2;COL1A1;CTSK;VCAN;COMP;MMP2;ITGA11;SPARC;MMP13;ECM1;CDH11;COL6A1;CREB3L1;MMP14;TWIST1;GREM1;TNC;BMP4;MMP9;IGF2;TWIST2;FZD1;GPNMB;TGFB3;EGR2;MRC2;MN1;FSTL3;HAND2;RUNX2;ROR2;SH3PXD2B;IL6;SNAI1;DDR2;HOXA3;SPP1;ID3	geneontology_Biological_Process
GO:0030198	extracellular matrix organization	http://amigo.geneontology.org/amigo/term/GO:0030198	279	76	6.84781	11.0984	0	0	165;633;1277;1278;1281;1282;1284;1289;1290;1291;1292;1293;1295;1296;1300;1301;1311;1462;1513;1545;1634;1805;2006;2191;2199;2200;2335;3339;3371;3383;3678;3689;3910;3912;4015;4017;4035;4060;4148;4237;4239;4312;4313;4318;4320;4322;4323;4327;4811;4921;5054;5156;5654;6423;6678;6696;7045;7057;7077;7177;7412;8038;8076;8728;9507;9509;9644;10630;11117;22795;22801;26585;50509;84168;90993;285590	SFRP2;COL11A1;LUM;MMP11;COL3A1;FN1;COL5A1;COL10A1;COL5A2;COL1A1;CTSK;VCAN;SERPINE1;COL8A1;AEBP1;COMP;MMP2;ITGA11;FAP;ADAM12;COL1A2;DCN;COL6A3;LOX;ADAMTS2;SPARC;MMP13;FBN1;THBS1;COL6A2;COL5A3;VCAM1;COL6A1;MFAP4;EMILIN1;BGN;CREB3L1;ANTXR1;MFAP5;PDPN;MMP14;DPT;TGFBI;LOXL2;MMP19;ITGA5;FBLN2;GREM1;PDGFRA;TNC;NID2;MMP9;NID1;ELN;TPSAB1;LAMB1;TIMP2;LAMA4;COL4A1;ADAMTS4;COL8A2;MFAP2;HTRA1;MMP1;LRP1;ADAM19…	geneontology_Biological_Process
GO:1901342	regulation of vasculature development	http://amigo.geneontology.org/amigo/term/GO:1901342	262	36	6.43056	5.59827	0	0	187;358;652;719;728;861;1284;1536;1545;1634;1893;1958;2246;3202;3339;3569;3678;3689;5054;5176;6356;6423;6678;7057;7058;7291;8038;8877;10365;10457;10769;11117;26585;27286;80310;90993	SFRP2;THBS2;SERPINE1;ADAM12;DCN;SERPINF1;CCL11;SPARC;ECM1;THBS1;EMILIN1;CREB3L1;ITGA5;SPHK1;TWIST1;SRPX2;GREM1;BMP4;APLNR;GPNMB;AQP1;KLF2;CYP1B1;HOXA5;FGF1;RUNX1;C5AR1;C3AR1;PDGFD;CYBB;PLK2;IL6;EGR1;COL4A2;ITGB2;HSPG2	geneontology_Biological_Process
GO:0061448	connective tissue development	http://amigo.geneontology.org/amigo/term/GO:0061448	195	32	4.7861	6.68603	0	0	59;652;860;1277;1289;1291;1292;1293;1301;1311;1513;1893;1958;2202;3200;3202;4017;4060;4148;4322;4920;5159;5396;6423;6615;6935;7045;7476;9464;26585;80310;285590	SFRP2;COL11A1;LUM;COL5A1;COL1A1;CTSK;COMP;PRRX1;COL6A3;ACTA2;MMP13;ECM1;COL6A2;COL6A1;PDGFRB;TGFBI;LOXL2;GREM1;BMP4;EFEMP1;HOXA5;HAND2;WNT7A;ZEB1;MATN3;RUNX2;ROR2;PDGFD;SH3PXD2B;EGR1;SNAI1;HOXA3	geneontology_Biological_Process
GO:0032963	collagen metabolic process	http://amigo.geneontology.org/amigo/term/GO:0032963	75	22	1.84081	11.9513	0	0	652;1277;1289;1513;2149;2191;3569;4239;4312;4313;4318;4320;4322;4323;4327;5159;7043;9509;9902;11117;57333;90993	MMP11;COL5A1;COL1A1;CTSK;MMP2;FAP;ADAMTS2;MMP13;MFAP4;EMILIN1;PDGFRB;CREB3L1;MMP14;RCN3;MMP19;BMP4;MMP9;TGFB3;F2R;MRC2;MMP1;IL6	geneontology_Biological_Process
GO:0030199	collagen fibril organization	http://amigo.geneontology.org/amigo/term/GO:0030199	41	20	1.00631	19.8746	0	0	165;1277;1278;1281;1289;1290;1301;1311;1545;1805;4015;4017;4060;4320;4921;6423;9509;11117;26585;50509	SFRP2;COL11A1;LUM;MMP11;COL3A1;COL5A1;COL5A2;COL1A1;AEBP1;COMP;COL1A2;LOX;ADAMTS2;COL5A3;EMILIN1;DPT;LOXL2;GREM1;CYP1B1;DDR2	geneontology_Biological_Process
GO:0040017	positive regulation of locomotion	http://amigo.geneontology.org/amigo/term/GO:0040017	430	44	10.554	4.16905	2.22045e-16	9.66919e-14	150;652;719;728;1277;1436;1601;2149;2246;2252;2335;3383;3569;3678;3912;4318;4323;4920;4921;5054;5156;5159;5328;6356;6363;6366;6387;6615;6678;7057;7070;7130;7291;7476;7857;8828;8877;10457;10630;10769;27286;80310;117581;131578	FN1;LRRC15;COL1A1;SERPINE1;CCL11;PLAU;SPARC;CXCL12;THBS1;PDGFRB;CCL21;PDPN;MMP14;SCG2;TNFAIP6;ITGA5;SPHK1;TWIST1;SRPX2;PDGFRA;BMP4;FGF7;MMP9;TWIST2;GPNMB;LAMB1;F2R;ADRA2A;THY1;FGF1;WNT7A;CSF1R;NRP2;DAB2;C5AR1;C3AR1;ROR2;PDGFD;PLK2;IL6;ICAM1;SNAI1;DDR2;CCL19	geneontology_Biological_Process
GO:2000147	positive regulation of cell motility	http://amigo.geneontology.org/amigo/term/GO:2000147	404	43	9.91582	4.3365	2.22045e-16	9.66919e-14	150;652;719;728;1277;1436;1601;2149;2246;2252;2335;3383;3569;3678;3912;4318;4323;4920;4921;5054;5156;5159;5328;6356;6363;6366;6387;6615;6678;7057;7070;7130;7291;7476;8828;8877;10457;10630;10769;27286;80310;117581;131578	FN1;LRRC15;COL1A1;SERPINE1;CCL11;PLAU;SPARC;CXCL12;THBS1;PDGFRB;CCL21;PDPN;MMP14;TNFAIP6;ITGA5;SPHK1;TWIST1;SRPX2;PDGFRA;BMP4;FGF7;MMP9;TWIST2;GPNMB;LAMB1;F2R;ADRA2A;THY1;FGF1;WNT7A;CSF1R;NRP2;DAB2;C5AR1;C3AR1;ROR2;PDGFD;PLK2;IL6;ICAM1;SNAI1;DDR2;CCL19	geneontology_Biological_Process
GO:0045765	regulation of angiogenesis	http://amigo.geneontology.org/amigo/term/GO:0045765	235	33	5.76787	5.72135	2.22045e-16	9.66919e-14	187;358;719;728;861;1284;1536;1545;1634;1893;2246;3202;3339;3569;3678;3689;5054;5176;6356;6423;6678;7057;7058;7291;8038;8877;10365;10457;10769;11117;26585;27286;90993	SFRP2;THBS2;SERPINE1;ADAM12;DCN;SERPINF1;CCL11;SPARC;ECM1;THBS1;EMILIN1;CREB3L1;ITGA5;SPHK1;TWIST1;SRPX2;GREM1;APLNR;GPNMB;AQP1;KLF2;CYP1B1;HOXA5;FGF1;RUNX1;C5AR1;C3AR1;CYBB;PLK2;IL6;COL4A2;ITGB2;HSPG2	geneontology_Biological_Process
GO:0030335	positive regulation of cell migration	http://amigo.geneontology.org/amigo/term/GO:0030335	393	42	9.64584	4.35421	3.33067e-16	1.34678e-13	150;652;719;728;1277;1436;1601;2149;2246;2252;2335;3383;3569;3678;3912;4318;4323;4920;4921;5054;5156;5159;5328;6356;6363;6366;6387;6615;6678;7057;7070;7130;7476;8828;8877;10457;10630;10769;27286;80310;117581;131578	FN1;LRRC15;COL1A1;SERPINE1;CCL11;PLAU;SPARC;CXCL12;THBS1;PDGFRB;CCL21;PDPN;MMP14;TNFAIP6;ITGA5;SPHK1;SRPX2;PDGFRA;BMP4;FGF7;MMP9;TWIST2;GPNMB;LAMB1;F2R;ADRA2A;THY1;FGF1;WNT7A;CSF1R;NRP2;DAB2;C5AR1;C3AR1;ROR2;PDGFD;PLK2;IL6;ICAM1;SNAI1;DDR2;CCL19	geneontology_Biological_Process
GO:0051272	positive regulation of cellular component movement	http://amigo.geneontology.org/amigo/term/GO:0051272	413	43	10.1367	4.242	4.44089e-16	1.67599e-13	150;652;719;728;1277;1436;1601;2149;2246;2252;2335;3383;3569;3678;3912;4318;4323;4920;4921;5054;5156;5159;5328;6356;6363;6366;6387;6615;6678;7057;7070;7130;7291;7476;8828;8877;10457;10630;10769;27286;80310;117581;131578	FN1;LRRC15;COL1A1;SERPINE1;CCL11;PLAU;SPARC;CXCL12;THBS1;PDGFRB;CCL21;PDPN;MMP14;TNFAIP6;ITGA5;SPHK1;TWIST1;SRPX2;PDGFRA;BMP4;FGF7;MMP9;TWIST2;GPNMB;LAMB1;F2R;ADRA2A;THY1;FGF1;WNT7A;CSF1R;NRP2;DAB2;C5AR1;C3AR1;ROR2;PDGFD;PLK2;IL6;ICAM1;SNAI1;DDR2;CCL19	geneontology_Biological_Process
GO:0051216	cartilage development	http://amigo.geneontology.org/amigo/term/GO:0051216	152	26	3.7307	6.96919	3.33067e-15	1.17843e-12	652;860;1277;1291;1292;1293;1301;1311;1513;1893;2202;3200;3202;4017;4060;4148;4322;4920;5396;6423;6615;6935;7045;7476;9464;26585	SFRP2;COL11A1;LUM;COL1A1;CTSK;COMP;PRRX1;COL6A3;MMP13;ECM1;COL6A2;COL6A1;TGFBI;LOXL2;GREM1;BMP4;EFEMP1;HOXA5;HAND2;WNT7A;ZEB1;MATN3;RUNX2;ROR2;SNAI1;HOXA3	geneontology_Biological_Process
GO:0022617	extracellular matrix disassembly	http://amigo.geneontology.org/amigo/term/GO:0022617	65	17	1.59537	10.6559	1.61204e-13	5.36811e-11	1513;2191;4035;4312;4313;4318;4320;4322;4323;4327;4921;5654;7077;7177;9507;10630;285590	MMP11;CTSK;MMP2;FAP;MMP13;PDPN;MMP14;MMP19;MMP9;TPSAB1;TIMP2;ADAMTS4;HTRA1;MMP1;LRP1;SH3PXD2B;DDR2	geneontology_Biological_Process
GO:0035987	endodermal cell differentiation	http://amigo.geneontology.org/amigo/term/GO:0035987	39	14	0.95722	14.6257	1.74749e-13	5.49586e-11	1284;1289;1290;1291;1295;1301;2335;3624;3678;3689;3912;4313;4318;4323	COL11A1;FN1;COL5A1;COL5A2;INHBA;COL8A1;MMP2;COL6A1;MMP14;ITGA5;MMP9;LAMB1;COL4A2;ITGB2	geneontology_Biological_Process
GO:0001706	endoderm formation	http://amigo.geneontology.org/amigo/term/GO:0001706	43	14	1.0554	13.2652	8.3189e-13	2.47859e-10	1284;1289;1290;1291;1295;1301;2335;3624;3678;3689;3912;4313;4318;4323	COL11A1;FN1;COL5A1;COL5A2;INHBA;COL8A1;MMP2;COL6A1;MMP14;ITGA5;MMP9;LAMB1;COL4A2;ITGB2	geneontology_Biological_Process
GO:0048705	skeletal system morphogenesis	http://amigo.geneontology.org/amigo/term/GO:0048705	177	25	4.34431	5.75466	1.0707e-12	3.03061e-10	652;860;1277;1291;1292;1293;1301;1311;3200;3202;4148;4188;4313;4322;4323;4920;5156;5396;6423;6935;7043;7291;7476;26585;285590	SFRP2;COL11A1;COL1A1;COMP;MMP2;PRRX1;COL6A3;MMP13;COL6A2;COL6A1;MMP14;TWIST1;GREM1;PDGFRA;BMP4;TGFB3;HOXA5;MDFI;WNT7A;ZEB1;MATN3;RUNX2;ROR2;SH3PXD2B;HOXA3	geneontology_Biological_Process
GO:1904018	positive regulation of vasculature development	http://amigo.geneontology.org/amigo/term/GO:1904018	150	23	3.68162	6.24726	1.55886e-12	4.20225e-10	187;358;719;728;861;1536;1545;1893;1958;2246;3678;3689;5054;6356;6423;7057;7291;8038;8877;10769;26585;27286;80310	SFRP2;SERPINE1;ADAM12;CCL11;ECM1;THBS1;ITGA5;SPHK1;TWIST1;SRPX2;GREM1;APLNR;AQP1;CYP1B1;FGF1;RUNX1;C5AR1;C3AR1;PDGFD;CYBB;PLK2;EGR1;ITGB2	geneontology_Biological_Process
GO:0048598	embryonic morphogenesis	http://amigo.geneontology.org/amigo/term/GO:0048598	427	38	10.4803	3.62584	3.37674e-12	8.68897e-10	187;652;860;1284;1289;1290;1291;1295;1301;2200;2202;2335;3200;3202;3481;3624;3678;3689;3912;4188;4237;4313;4318;4323;4920;5156;5396;6423;6615;6935;7041;7043;7291;7476;8321;9464;9935;26585	SFRP2;COL11A1;FN1;COL5A1;COL5A2;INHBA;COL8A1;MMP2;PRRX1;FBN1;COL6A1;MMP14;ITGA5;TWIST1;GREM1;PDGFRA;BMP4;MMP9;APLNR;EFEMP1;TGFB1I1;IGF2;FZD1;LAMB1;TGFB3;MFAP2;HOXA5;MDFI;HAND2;WNT7A;ZEB1;MAFB;RUNX2;ROR2;SNAI1;COL4A2;ITGB2;HOXA3	geneontology_Biological_Process
GO:0045766	positive regulation of angiogenesis	http://amigo.geneontology.org/amigo/term/GO:0045766	135	21	3.31345	6.3378	1.14411e-11	2.816e-09	187;358;719;728;861;1536;1545;1893;2246;3678;3689;5054;6356;6423;7057;7291;8038;8877;10769;26585;27286	SFRP2;SERPINE1;ADAM12;CCL11;ECM1;THBS1;ITGA5;SPHK1;TWIST1;SRPX2;GREM1;APLNR;AQP1;CYP1B1;FGF1;RUNX1;C5AR1;C3AR1;CYBB;PLK2;ITGB2	geneontology_Biological_Process
GO:0001649	osteoblast differentiation	http://amigo.geneontology.org/amigo/term/GO:0001649	169	23	4.14795	5.5449	1.97431e-11	4.49016e-09	652;860;1277;1291;1462;3371;3399;3481;3569;4921;6423;6615;6696;7291;8321;9464;9902;10457;22801;26585;90993;117581;285590	SFRP2;COL1A1;VCAN;ITGA11;COL6A1;CREB3L1;TWIST1;GREM1;TNC;BMP4;IGF2;TWIST2;FZD1;GPNMB;MRC2;HAND2;RUNX2;SH3PXD2B;IL6;SNAI1;DDR2;SPP1;ID3	geneontology_Biological_Process
GO:0007492	endoderm development	http://amigo.geneontology.org/amigo/term/GO:0007492	63	15	1.54628	9.70071	1.98294e-11	4.49016e-09	652;1284;1289;1290;1291;1295;1301;2335;3624;3678;3689;3912;4313;4318;4323	COL11A1;FN1;COL5A1;COL5A2;INHBA;COL8A1;MMP2;COL6A1;MMP14;ITGA5;BMP4;MMP9;LAMB1;COL4A2;ITGB2	geneontology_Biological_Process
GO:0001101	response to acid chemical	http://amigo.geneontology.org/amigo/term/GO:0001101	268	28	6.57782	4.25673	7.56674e-11	1.64751e-08	358;590;948;1277;1278;1281;1282;1290;1291;1536;1843;1958;2706;3371;3383;3399;4313;5156;5159;5176;5732;6363;6366;6678;6935;7292;10365;80310	COL3A1;COL5A2;COL1A1;GJB2;MMP2;COL1A2;SERPINF1;SPARC;COL6A1;PDGFRB;CCL21;PDGFRA;TNC;COL4A1;AQP1;TNFSF4;KLF2;DUSP1;CD36;ZEB1;PTGER2;PDGFD;CYBB;ICAM1;EGR1;CCL19;BCHE;ID3	geneontology_Biological_Process
GO:0001704	formation of primary germ layer	http://amigo.geneontology.org/amigo/term/GO:0001704	95	17	2.33169	7.29085	1.1477e-10	2.40635e-08	652;1284;1289;1290;1291;1295;1301;2335;3624;3678;3689;3912;4313;4318;4323;6423;6615	SFRP2;COL11A1;FN1;COL5A1;COL5A2;INHBA;COL8A1;MMP2;COL6A1;MMP14;ITGA5;BMP4;MMP9;LAMB1;SNAI1;COL4A2;ITGB2	geneontology_Biological_Process
GO:0030574	collagen catabolic process	http://amigo.geneontology.org/amigo/term/GO:0030574	33	11	0.809956	13.581	1.87691e-10	3.7947e-08	1513;2191;4312;4313;4318;4320;4322;4323;4327;9509;9902	MMP11;CTSK;MMP2;FAP;ADAMTS2;MMP13;MMP14;MMP19;MMP9;MRC2;MMP1	geneontology_Biological_Process
GO:0031589	cell-substrate adhesion	http://amigo.geneontology.org/amigo/term/GO:0031589	272	27	6.676	4.04434	5.39383e-10	1.04384e-07	948;1277;1281;1295;2199;2335;3678;3689;3912;3956;4323;4811;5054;5328;6366;6695;7057;7070;7412;10085;10630;11117;22795;22801;26585;50509;84168	COL3A1;FN1;COL1A1;SERPINE1;COL8A1;ITGA11;PLAU;THBS1;COL5A3;VCAM1;EMILIN1;CCL21;ANTXR1;PDPN;MMP14;ITGA5;FBLN2;EDIL3;GREM1;NID2;NID1;LAMB1;SPOCK1;THY1;CD36;LGALS1;ITGB2	geneontology_Biological_Process
GO:0048729	tissue morphogenesis	http://amigo.geneontology.org/amigo/term/GO:0048729	484	37	11.8793	3.11465	5.53173e-10	1.04384e-07	59;72;652;1281;1282;1289;1291;1292;1293;1301;1436;1601;1909;2246;2252;3202;3371;3624;3678;3853;3976;4148;4323;4920;6356;6423;6615;7041;7043;7052;7291;7476;8321;8828;9464;10630;26585	SFRP2;COL11A1;COL3A1;COL5A1;INHBA;COL6A3;CCL11;ACTA2;ACTG2;COL6A2;COL6A1;PDPN;MMP14;EDNRA;ITGA5;TWIST1;GREM1;TNC;BMP4;FGF7;TGFB1I1;FZD1;KRT6A;COL4A1;TGFB3;LIF;TGM2;HOXA5;HAND2;FGF1;WNT7A;CSF1R;NRP2;DAB2;MATN3;ROR2;SNAI1	geneontology_Biological_Process
GO:0050900	leukocyte migration	http://amigo.geneontology.org/amigo/term/GO:0050900	357	31	8.76225	3.53791	7.48374e-10	1.36663e-07	719;728;1277;1278;1843;1880;1893;2335;3383;3569;3678;3689;4283;4312;4318;4323;4920;4973;5054;6356;6363;6366;6382;6387;7057;7070;7412;7857;11117;26585;80310	FN1;COL1A1;SERPINE1;COL1A2;CCL11;ECM1;CXCL12;THBS1;VCAM1;EMILIN1;CCL21;MMP14;SCG2;ITGA5;GREM1;MMP9;SDC1;GPR183;MMP1;THY1;DUSP1;C5AR1;CXCL9;C3AR1;OLR1;ROR2;PDGFD;IL6;ICAM1;ITGB2;CCL19	geneontology_Biological_Process
GO:0042476	odontogenesis	http://amigo.geneontology.org/amigo/term/GO:0042476	99	16	2.42987	6.58472	1.96998e-09	3.48501e-07	358;652;860;1277;1278;3371;3399;3624;3912;5054;5156;5654;6382;7043;7291;9464	COL1A1;INHBA;SERPINE1;COL1A2;TWIST1;PDGFRA;TNC;BMP4;SDC1;LAMB1;TGFB3;AQP1;HTRA1;HAND2;RUNX2;ID3	geneontology_Biological_Process
GO:0002062	chondrocyte differentiation	http://amigo.geneontology.org/amigo/term/GO:0002062	86	15	2.11079	7.10633	2.13767e-09	3.66708e-07	652;860;1291;1292;1293;1301;1311;1893;2202;4017;4148;6423;7045;7476;26585	SFRP2;COL11A1;COMP;COL6A3;ECM1;COL6A2;COL6A1;TGFBI;LOXL2;GREM1;BMP4;EFEMP1;WNT7A;MATN3;RUNX2	geneontology_Biological_Process
GO:0032964	collagen biosynthetic process	http://amigo.geneontology.org/amigo/term/GO:0032964	33	10	0.809956	12.3464	3.73328e-09	6.2159e-07	652;1277;1289;2149;3569;5159;7043;11117;57333;90993	COL5A1;COL1A1;EMILIN1;PDGFRB;CREB3L1;RCN3;BMP4;TGFB3;F2R;IL6	geneontology_Biological_Process
GO:0060541	respiratory system development	http://amigo.geneontology.org/amigo/term/GO:0060541	153	19	3.75525	5.05958	5.70049e-09	9.22014e-07	652;2246;2252;3202;3371;3976;4015;4323;5156;5159;6678;7043;9242;9509;10272;10365;10409;10630;57333	LOX;ADAMTS2;SPARC;MSC;PDGFRB;PDPN;MMP14;RCN3;PDGFRA;TNC;BMP4;FGF7;TGFB3;LIF;KLF2;BASP1;FSTL3;HOXA5;FGF1	geneontology_Biological_Process
GO:1900046	regulation of hemostasis	http://amigo.geneontology.org/amigo/term/GO:1900046	68	13	1.669	7.7891	8.10713e-09	1.27485e-06	948;1311;2149;2191;5054;5156;5328;5329;5592;7056;7057;10630;114897	SERPINE1;COMP;FAP;PLAU;THBS1;PDPN;PDGFRA;C1QTNF1;F2R;CD36;THBD;PLAUR;PRKG1	geneontology_Biological_Process
GO:0042060	wound healing	http://amigo.geneontology.org/amigo/term/GO:0042060	444	33	10.8976	3.02819	1.05895e-08	1.6202e-06	150;948;1277;1278;1281;1289;1311;1634;2149;2162;2191;2335;3371;3569;3678;3853;4015;5054;5156;5159;5328;5329;5592;6382;6678;7043;7056;7057;7476;9060;10630;30846;114897	COL3A1;FN1;COL5A1;COL1A1;SERPINE1;COMP;FAP;COL1A2;DCN;LOX;PLAU;SPARC;THBS1;PDGFRB;PDPN;F13A1;ITGA5;PDGFRA;TNC;EHD2;SDC1;C1QTNF1;KRT6A;TGFB3;F2R;ADRA2A;WNT7A;CD36;THBD;PAPSS2;IL6;PLAUR;PRKG1	geneontology_Biological_Process
GO:0071229	cellular response to acid chemical	http://amigo.geneontology.org/amigo/term/GO:0071229	161	19	3.9516	4.80818	1.33834e-08	1.99378e-06	358;1277;1278;1281;1282;1290;1291;1536;1958;3371;3399;4313;5156;5176;5732;6935;7292;10365;80310	COL3A1;COL5A2;COL1A1;MMP2;COL1A2;SERPINF1;COL6A1;PDGFRA;TNC;COL4A1;AQP1;TNFSF4;KLF2;ZEB1;PTGER2;PDGFD;CYBB;EGR1;ID3	geneontology_Biological_Process
GO:0007369	gastrulation	http://amigo.geneontology.org/amigo/term/GO:0007369	145	18	3.5589	5.05775	1.46456e-08	2.12586e-06	187;652;1284;1289;1290;1291;1295;1301;2335;3624;3678;3689;3912;4313;4318;4323;6423;6615	SFRP2;COL11A1;FN1;COL5A1;COL5A2;INHBA;COL8A1;MMP2;COL6A1;MMP14;ITGA5;BMP4;MMP9;APLNR;LAMB1;SNAI1;COL4A2;ITGB2	geneontology_Biological_Process
GO:0071230	cellular response to amino acid stimulus	http://amigo.geneontology.org/amigo/term/GO:0071230	49	11	1.20266	9.14638	1.99618e-08	2.80194e-06	1277;1278;1281;1282;1290;1291;1536;4313;5156;6935;80310	COL3A1;COL5A2;COL1A1;MMP2;COL1A2;COL6A1;PDGFRA;COL4A1;ZEB1;PDGFD;CYBB	geneontology_Biological_Process
GO:0060348	bone development	http://amigo.geneontology.org/amigo/term/GO:0060348	148	18	3.63253	4.95523	2.02931e-08	2.80194e-06	652;860;1277;1291;1292;1293;1311;2200;4148;4322;4323;6423;6678;7043;7291;9060;26585;285590	SFRP2;COL1A1;COMP;COL6A3;SPARC;MMP13;FBN1;COL6A2;COL6A1;MMP14;TWIST1;GREM1;BMP4;TGFB3;MATN3;PAPSS2;RUNX2;SH3PXD2B	geneontology_Biological_Process
GO:0010810	regulation of cell-substrate adhesion	http://amigo.geneontology.org/amigo/term/GO:0010810	166	19	4.07432	4.66335	2.22025e-08	2.99257e-06	948;1277;1295;2199;2335;3678;3956;4323;4811;5054;5328;6366;6695;7057;7070;10085;10630;11117;26585	FN1;COL1A1;SERPINE1;COL8A1;PLAU;THBS1;EMILIN1;CCL21;PDPN;MMP14;ITGA5;FBLN2;EDIL3;GREM1;NID1;SPOCK1;THY1;CD36;LGALS1	geneontology_Biological_Process
GO:0007178	transmembrane receptor protein serine/threonine kinase signaling pathway	http://amigo.geneontology.org/amigo/term/GO:0007178	262	24	6.43056	3.73218	2.53257e-08	3.28368e-06	652;860;1278;1281;1311;1601;1958;2200;2353;3624;4053;4920;5654;6423;6935;7041;7043;7057;8321;10272;11117;11167;26585;56937	SFRP2;COL3A1;INHBA;COMP;COL1A2;FBN1;THBS1;EMILIN1;PMEPA1;GREM1;BMP4;TGFB1I1;FZD1;FSTL1;TGFB3;LTBP2;HTRA1;FSTL3;ZEB1;DAB2;RUNX2;ROR2;FOS;EGR1	geneontology_Biological_Process
GO:0002063	chondrocyte development	http://amigo.geneontology.org/amigo/term/GO:0002063	30	9	0.736323	12.2229	2.55223e-08	3.28368e-06	860;1291;1292;1293;1301;1311;1893;4148;6423	SFRP2;COL11A1;COMP;COL6A3;ECM1;COL6A2;COL6A1;MATN3;RUNX2	geneontology_Biological_Process
GO:0030324	lung development	http://amigo.geneontology.org/amigo/term/GO:0030324	136	17	3.338	5.09287	3.36379e-08	4.23165e-06	652;2246;2252;3202;3371;3976;4015;4323;5156;5159;6678;7043;9509;10272;10365;10630;57333	LOX;ADAMTS2;SPARC;PDGFRB;PDPN;MMP14;RCN3;PDGFRA;TNC;BMP4;FGF7;TGFB3;LIF;KLF2;FSTL3;HOXA5;FGF1	geneontology_Biological_Process
GO:0010712	regulation of collagen metabolic process	http://amigo.geneontology.org/amigo/term/GO:0010712	31	9	0.760867	11.8286	3.51991e-08	4.33178e-06	652;2149;2191;3569;4239;5159;7043;11117;90993	FAP;MFAP4;EMILIN1;PDGFRB;CREB3L1;BMP4;TGFB3;F2R;IL6	geneontology_Biological_Process
GO:0030323	respiratory tube development	http://amigo.geneontology.org/amigo/term/GO:0030323	138	17	3.38709	5.01906	4.19211e-08	5.04926e-06	652;2246;2252;3202;3371;3976;4015;4323;5156;5159;6678;7043;9509;10272;10365;10630;57333	LOX;ADAMTS2;SPARC;PDGFRB;PDPN;MMP14;RCN3;PDGFRA;TNC;BMP4;FGF7;TGFB3;LIF;KLF2;FSTL3;HOXA5;FGF1	geneontology_Biological_Process
GO:0007507	heart development	http://amigo.geneontology.org/amigo/term/GO:0007507	431	31	10.5785	2.93047	6.5654e-08	7.67755e-06	187;652;1281;1289;1301;1909;2006;2200;2697;3399;4015;5156;5159;5350;5997;5999;6423;6615;6678;7043;7291;7412;8321;8828;9464;10409;11117;26585;27129;27295;285590	SFRP2;COL11A1;COL3A1;COL5A1;LOX;SPARC;FBN1;PDLIM3;VCAM1;EMILIN1;PDGFRB;EDNRA;RGS4;TWIST1;GREM1;PDGFRA;BMP4;APLNR;FZD1;ELN;GJA1;PLN;TGFB3;BASP1;HAND2;RGS2;NRP2;HSPB7;SH3PXD2B;SNAI1;ID3	geneontology_Biological_Process
GO:0030193	regulation of blood coagulation	http://amigo.geneontology.org/amigo/term/GO:0030193	67	12	1.64446	7.29725	6.64547e-08	7.67755e-06	948;2149;2191;5054;5156;5328;5329;5592;7056;7057;10630;114897	SERPINE1;FAP;PLAU;THBS1;PDPN;PDGFRA;C1QTNF1;F2R;CD36;THBD;PLAUR;PRKG1	geneontology_Biological_Process
GO:1901343	negative regulation of vasculature development	http://amigo.geneontology.org/amigo/term/GO:1901343	96	14	2.35623	5.94168	7.96933e-08	9.02287e-06	652;1284;1634;3202;3339;5054;5176;6678;7057;7058;10365;10769;11117;90993	THBS2;SERPINE1;DCN;SERPINF1;SPARC;THBS1;EMILIN1;CREB3L1;BMP4;KLF2;HOXA5;PLK2;COL4A2;HSPG2	geneontology_Biological_Process
GO:0097529	myeloid leukocyte migration	http://amigo.geneontology.org/amigo/term/GO:0097529	162	18	3.97615	4.527	8.36921e-08	9.28982e-06	719;728;1843;3569;3689;4283;4323;4920;5054;6356;6363;6366;6387;7057;7857;11117;26585;80310	SERPINE1;CCL11;CXCL12;THBS1;EMILIN1;CCL21;MMP14;SCG2;GREM1;DUSP1;C5AR1;CXCL9;C3AR1;ROR2;PDGFD;IL6;ITGB2;CCL19	geneontology_Biological_Process
GO:0050818	regulation of coagulation	http://amigo.geneontology.org/amigo/term/GO:0050818	69	12	1.69354	7.08573	9.35228e-08	1.01814e-05	948;2149;2191;5054;5156;5328;5329;5592;7056;7057;10630;114897	SERPINE1;FAP;PLAU;THBS1;PDPN;PDGFRA;C1QTNF1;F2R;CD36;THBD;PLAUR;PRKG1	geneontology_Biological_Process
GO:0060349	bone morphogenesis	http://amigo.geneontology.org/amigo/term/GO:0060349	83	13	2.03716	6.38143	9.85448e-08	1.03308e-05	652;860;1277;1291;1292;1293;1311;4148;4322;4323;6423;7043;7291	SFRP2;COL1A1;COMP;COL6A3;MMP13;COL6A2;COL6A1;MMP14;TWIST1;BMP4;TGFB3;MATN3;RUNX2	geneontology_Biological_Process
GO:0016525	negative regulation of angiogenesis	http://amigo.geneontology.org/amigo/term/GO:0016525	83	13	2.03716	6.38143	9.85448e-08	1.03308e-05	1284;1634;3202;3339;5054;5176;6678;7057;7058;10365;10769;11117;90993	THBS2;SERPINE1;DCN;SERPINF1;SPARC;THBS1;EMILIN1;CREB3L1;KLF2;HOXA5;PLK2;COL4A2;HSPG2	geneontology_Biological_Process
GO:0050673	epithelial cell proliferation	http://amigo.geneontology.org/amigo/term/GO:0050673	303	25	7.43687	3.36163	1.01255e-07	1.04219e-05	187;652;728;1295;1296;1893;2191;2246;2252;3202;3487;3912;4017;4323;5176;5654;6356;6387;6423;6678;7057;7291;7476;7857;8828	SFRP2;COL8A1;FAP;SERPINF1;CCL11;SPARC;ECM1;CXCL12;THBS1;MMP14;SCG2;LOXL2;TWIST1;BMP4;FGF7;APLNR;LAMB1;IGFBP4;COL8A2;HTRA1;HOXA5;FGF1;WNT7A;NRP2;C5AR1	geneontology_Biological_Process
GO:0048704	embryonic skeletal system morphogenesis	http://amigo.geneontology.org/amigo/term/GO:0048704	70	12	1.71809	6.98451	1.10443e-07	1.11646e-05	652;860;1301;3200;3202;4188;4323;5156;5396;6935;7043;7291	COL11A1;PRRX1;MMP14;TWIST1;PDGFRA;BMP4;TGFB3;HOXA5;MDFI;ZEB1;RUNX2;HOXA3	geneontology_Biological_Process
GO:0071674	mononuclear cell migration	http://amigo.geneontology.org/amigo/term/GO:0071674	71	12	1.74263	6.88614	1.30045e-07	1.28605e-05	719;728;1843;3569;5054;6356;6363;6366;6387;7057;26585;80310	SERPINE1;CCL11;CXCL12;THBS1;CCL21;GREM1;DUSP1;C5AR1;C3AR1;PDGFD;IL6;CCL19	geneontology_Biological_Process
GO:2000181	negative regulation of blood vessel morphogenesis	http://amigo.geneontology.org/amigo/term/GO:2000181	85	13	2.08625	6.23128	1.31763e-07	1.28605e-05	1284;1634;3202;3339;5054;5176;6678;7057;7058;10365;10769;11117;90993	THBS2;SERPINE1;DCN;SERPINF1;SPARC;THBS1;EMILIN1;CREB3L1;KLF2;HOXA5;PLK2;COL4A2;HSPG2	geneontology_Biological_Process
GO:1901654	response to ketone	http://amigo.geneontology.org/amigo/term/GO:1901654	170	18	4.1725	4.31396	1.75443e-07	1.68337e-05	358;1536;1843;2353;2354;2706;3371;3383;5176;5350;5732;6363;6366;6696;7043;7057;7292;10365	GJB2;SERPINF1;THBS1;CCL21;TNC;FOSB;PLN;TGFB3;AQP1;TNFSF4;KLF2;DUSP1;PTGER2;CYBB;FOS;ICAM1;CCL19;SPP1	geneontology_Biological_Process
GO:0060485	mesenchyme development	http://amigo.geneontology.org/amigo/term/GO:0060485	209	20	5.12972	3.89885	1.91496e-07	1.80677e-05	59;72;652;1277;1601;1909;2335;3202;4017;5159;6423;6615;7041;7043;7291;8828;9464;10409;10630;26585	SFRP2;FN1;COL1A1;ACTA2;ACTG2;PDGFRB;PDPN;EDNRA;LOXL2;TWIST1;GREM1;BMP4;TGFB1I1;TGFB3;BASP1;HOXA5;HAND2;NRP2;DAB2;SNAI1	geneontology_Biological_Process
GO:0048706	embryonic skeletal system development	http://amigo.geneontology.org/amigo/term/GO:0048706	89	13	2.18443	5.95122	2.29809e-07	2.13271e-05	652;860;1277;1301;3200;3202;4188;4323;5156;5396;6935;7043;7291	COL11A1;COL1A1;PRRX1;MMP14;TWIST1;PDGFRA;BMP4;TGFB3;HOXA5;MDFI;ZEB1;RUNX2;HOXA3	geneontology_Biological_Process
GO:1900047	negative regulation of hemostasis	http://amigo.geneontology.org/amigo/term/GO:1900047	49	10	1.20266	8.31489	2.34589e-07	2.14195e-05	1311;2191;5054;5156;5328;5329;5592;7056;7057;114897	SERPINE1;COMP;FAP;PLAU;THBS1;PDGFRA;C1QTNF1;THBD;PLAUR;PRKG1	geneontology_Biological_Process
GO:0007423	sensory organ development	http://amigo.geneontology.org/amigo/term/GO:0007423	392	28	9.62129	2.91021	3.45793e-07	3.10044e-05	652;713;1282;1289;1290;1295;1296;1301;1545;2200;2202;2706;3624;4237;4920;5156;5159;5176;5396;6678;6935;7043;7070;7291;7476;9464;9935;285590	COL11A1;COL5A1;COL5A2;INHBA;COL8A1;GJB2;PRRX1;SERPINF1;SPARC;FBN1;PDGFRB;TWIST1;PDGFRA;BMP4;EFEMP1;COL4A1;TGFB3;COL8A2;MFAP2;CYP1B1;THY1;HAND2;WNT7A;ZEB1;MAFB;ROR2;C1QB;SH3PXD2B	geneontology_Biological_Process
GO:0010469	regulation of signaling receptor activity	http://amigo.geneontology.org/amigo/term/GO:0010469	416	29	10.2103	2.84026	3.50518e-07	3.10044e-05	150;652;2200;2202;2246;2252;2922;3481;3569;3624;3976;4283;4969;5054;5328;6343;6356;6363;6366;6387;6423;6696;7043;7292;7476;7857;10457;26585;80310	SFRP2;INHBA;SERPINE1;CCL11;PLAU;FBN1;CXCL12;CCL21;SCG2;GREM1;BMP4;FGF7;EFEMP1;IGF2;GPNMB;SCT;TGFB3;GRP;OGN;LIF;TNFSF4;ADRA2A;FGF1;WNT7A;CXCL9;PDGFD;IL6;CCL19;SPP1	geneontology_Biological_Process
GO:0060536	cartilage morphogenesis	http://amigo.geneontology.org/amigo/term/GO:0060536	21	7	0.515426	13.581	4.27526e-07	3.72342e-05	1291;1292;1293;3202;4148;6615;9464	COL6A3;COL6A2;COL6A1;HOXA5;HAND2;MATN3;SNAI1	geneontology_Biological_Process
GO:0043410	positive regulation of MAPK cascade	http://amigo.geneontology.org/amigo/term/GO:0043410	470	31	11.5357	2.6873	4.5342e-07	3.8891e-05	147;150;652;728;948;1436;1880;2149;2246;2357;3383;3481;3487;3569;3976;4616;4920;4921;5156;5159;6356;6363;6366;7043;7057;7077;7476;9464;10457;80310;114897	CCL11;THBS1;PDGFRB;CCL21;PDGFRA;BMP4;IGF2;GPNMB;TIMP2;C1QTNF1;TGFB3;IGFBP4;F2R;LIF;GPR183;ADRA2A;HAND2;FGF1;WNT7A;CD36;CSF1R;GADD45B;FPR1;C5AR1;ROR2;PDGFD;IL6;ICAM1;DDR2;CCL19;ADRA1B	geneontology_Biological_Process
GO:0070372	regulation of ERK1 and ERK2 cascade	http://amigo.geneontology.org/amigo/term/GO:0070372	264	22	6.47965	3.39525	5.19922e-07	4.39295e-05	652;728;948;1436;1843;1880;2149;2335;3383;3976;4920;4921;5156;5159;6356;6363;6366;7078;9464;10457;11117;80310	FN1;CCL11;TIMP3;EMILIN1;PDGFRB;CCL21;PDGFRA;BMP4;GPNMB;F2R;LIF;GPR183;DUSP1;HAND2;CD36;CSF1R;C5AR1;ROR2;PDGFD;ICAM1;DDR2;CCL19	geneontology_Biological_Process
GO:0090287	regulation of cellular response to growth factor stimulus	http://amigo.geneontology.org/amigo/term/GO:0090287	203	19	4.98245	3.81338	5.52289e-07	4.59781e-05	652;860;1601;1634;2200;2246;3678;5654;6423;6935;7041;7043;7057;8321;10272;11117;26585;56937;90993	SFRP2;DCN;FBN1;THBS1;EMILIN1;CREB3L1;ITGA5;PMEPA1;GREM1;BMP4;TGFB1I1;FZD1;TGFB3;HTRA1;FSTL3;FGF1;ZEB1;DAB2;RUNX2	geneontology_Biological_Process
GO:0002685	regulation of leukocyte migration	http://amigo.geneontology.org/amigo/term/GO:0002685	147	16	3.60798	4.43461	5.93538e-07	4.86959e-05	719;728;1843;1893;3383;3569;4323;5054;6363;6366;6387;7057;7070;11117;26585;80310	SERPINE1;ECM1;CXCL12;THBS1;EMILIN1;CCL21;MMP14;GREM1;THY1;DUSP1;C5AR1;C3AR1;PDGFD;IL6;ICAM1;CCL19	geneontology_Biological_Process
GO:0010718	positive regulation of epithelial to mesenchymal transition	http://amigo.geneontology.org/amigo/term/GO:0010718	42	9	1.03085	8.73064	6.14839e-07	4.97229e-05	652;1277;1601;4017;6615;7041;7043;7291;10630	COL1A1;PDPN;LOXL2;TWIST1;BMP4;TGFB1I1;TGFB3;DAB2;SNAI1	geneontology_Biological_Process
GO:0045785	positive regulation of cell adhesion	http://amigo.geneontology.org/amigo/term/GO:0045785	336	25	8.24682	3.03147	7.23082e-07	5.76531e-05	861;948;1295;2199;2335;3383;3481;3569;3575;3678;3956;4811;6363;6366;6387;6423;7052;7070;7292;7412;8728;10085;10272;10630;11117	SFRP2;FN1;COL8A1;CXCL12;VCAM1;EMILIN1;CCL21;PDPN;ITGA5;FBLN2;EDIL3;IL7R;IGF2;NID1;TNFSF4;TGM2;ADAM19;FSTL3;THY1;CD36;RUNX1;LGALS1;IL6;ICAM1;CCL19	geneontology_Biological_Process
GO:0048568	embryonic organ development	http://amigo.geneontology.org/amigo/term/GO:0048568	315	24	7.73139	3.10423	7.9811e-07	6.27514e-05	652;860;1290;1301;2200;2202;3200;3202;3399;3481;3976;4188;4237;4323;4920;5156;5396;6343;6615;6935;7043;7291;9464;9935	COL11A1;COL5A2;PRRX1;FBN1;MMP14;TWIST1;PDGFRA;BMP4;EFEMP1;IGF2;SCT;TGFB3;LIF;MFAP2;HOXA5;MDFI;HAND2;ZEB1;MAFB;RUNX2;ROR2;SNAI1;HOXA3;ID3	geneontology_Biological_Process
GO:0043200	response to amino acid	http://amigo.geneontology.org/amigo/term/GO:0043200	84	12	2.06171	5.82042	8.65071e-07	6.68596e-05	1277;1278;1281;1282;1290;1291;1536;3383;4313;5156;6935;80310	COL3A1;COL5A2;COL1A1;MMP2;COL1A2;COL6A1;PDGFRA;COL4A1;ZEB1;PDGFD;CYBB;ICAM1	geneontology_Biological_Process
GO:0033627	cell adhesion mediated by integrin	http://amigo.geneontology.org/amigo/term/GO:0033627	56	10	1.37447	7.27553	8.73981e-07	6.68596e-05	1545;2200;3383;3678;3689;5054;5328;6366;6423;22801	SFRP2;SERPINE1;ITGA11;PLAU;FBN1;CCL21;ITGA5;CYP1B1;ICAM1;ITGB2	geneontology_Biological_Process
GO:0003416	endochondral bone growth	http://amigo.geneontology.org/amigo/term/GO:0003416	33	8	0.809956	9.87708	9.60707e-07	7.25142e-05	1291;1292;1293;1311;1893;4148;4322;4921	COMP;COL6A3;MMP13;ECM1;COL6A2;COL6A1;MATN3;DDR2	geneontology_Biological_Process
GO:0060350	endochondral bone morphogenesis	http://amigo.geneontology.org/amigo/term/GO:0060350	57	10	1.39901	7.14789	1.03732e-06	7.7267e-05	652;860;1277;1291;1292;1293;1311;4148;4322;4323	COL1A1;COMP;COL6A3;MMP13;COL6A2;COL6A1;MMP14;BMP4;MATN3;RUNX2	geneontology_Biological_Process
GO:0010717	regulation of epithelial to mesenchymal transition	http://amigo.geneontology.org/amigo/term/GO:0010717	71	11	1.74263	6.31229	1.08878e-06	8.00464e-05	652;1277;1601;4017;6423;6615;7041;7043;7291;10630;26585	SFRP2;COL1A1;PDPN;LOXL2;TWIST1;GREM1;BMP4;TGFB1I1;TGFB3;DAB2;SNAI1	geneontology_Biological_Process
GO:0071675	regulation of mononuclear cell migration	http://amigo.geneontology.org/amigo/term/GO:0071675	34	8	0.8345	9.58658	1.22989e-06	8.87479e-05	719;728;1843;5054;6387;7057;26585;80310	SERPINE1;CXCL12;THBS1;GREM1;DUSP1;C5AR1;C3AR1;PDGFD	geneontology_Biological_Process
GO:0007162	negative regulation of cell adhesion	http://amigo.geneontology.org/amigo/term/GO:0007162	214	19	5.25244	3.61737	1.23849e-06	8.87479e-05	652;861;1277;1545;1843;3371;3956;4323;5054;5592;6366;6387;6695;7045;7057;7292;10457;11326;114897	COL1A1;SERPINE1;CXCL12;THBS1;CCL21;MMP14;TGFBI;TNC;BMP4;GPNMB;SPOCK1;C1QTNF1;VSIG4;TNFSF4;CYP1B1;DUSP1;RUNX1;LGALS1;PRKG1	geneontology_Biological_Process
GO:0070371	ERK1 and ERK2 cascade	http://amigo.geneontology.org/amigo/term/GO:0070371	280	22	6.87235	3.20123	1.40879e-06	9.96893e-05	652;728;948;1436;1843;1880;2149;2335;3383;3976;4920;4921;5156;5159;6356;6363;6366;7078;9464;10457;11117;80310	FN1;CCL11;TIMP3;EMILIN1;PDGFRB;CCL21;PDGFRA;BMP4;GPNMB;F2R;LIF;GPR183;DUSP1;HAND2;CD36;CSF1R;C5AR1;ROR2;PDGFD;ICAM1;DDR2;CCL19	geneontology_Biological_Process
GO:0031214	biomineral tissue development	http://amigo.geneontology.org/amigo/term/GO:0031214	104	13	2.55259	5.09287	1.44182e-06	0.000100767	652;1277;1311;1893;3200;4322;4920;4921;6696;7043;7291;10457;26585	COL1A1;COMP;MMP13;ECM1;TWIST1;GREM1;BMP4;GPNMB;TGFB3;ROR2;DDR2;HOXA3;SPP1	geneontology_Biological_Process
GO:0060326	cell chemotaxis	http://amigo.geneontology.org/amigo/term/GO:0060326	238	20	5.8415	3.42378	1.53417e-06	0.000105914	719;728;1843;1880;2246;3569;3689;4283;5054;5156;5159;6356;6363;6366;6387;7057;7412;7857;26585;80310	SERPINE1;CCL11;CXCL12;THBS1;VCAM1;PDGFRB;CCL21;SCG2;GREM1;PDGFRA;GPR183;DUSP1;FGF1;C5AR1;CXCL9;C3AR1;PDGFD;IL6;ITGB2;CCL19	geneontology_Biological_Process
GO:0098868	bone growth	http://amigo.geneontology.org/amigo/term/GO:0098868	35	8	0.859044	9.31268	1.56078e-06	0.000106453	1291;1292;1293;1311;1893;4148;4322;4921	COMP;COL6A3;MMP13;ECM1;COL6A2;COL6A1;MATN3;DDR2	geneontology_Biological_Process
GO:0070208	protein heterotrimerization	http://amigo.geneontology.org/amigo/term/GO:0070208	10	5	0.245441	20.3715	1.95019e-06	0.000131429	1277;1278;1291;1292;114897	COL1A1;COL1A2;COL6A2;COL6A1;C1QTNF1	geneontology_Biological_Process
GO:0090288	negative regulation of cellular response to growth factor stimulus	http://amigo.geneontology.org/amigo/term/GO:0090288	107	13	2.62622	4.95008	1.99987e-06	0.000132321	1634;2200;5654;6423;7041;7043;7057;8321;10272;11117;26585;56937;90993	SFRP2;DCN;FBN1;THBS1;EMILIN1;CREB3L1;PMEPA1;GREM1;TGFB1I1;FZD1;TGFB3;HTRA1;FSTL3	geneontology_Biological_Process
GO:0030195	negative regulation of blood coagulation	http://amigo.geneontology.org/amigo/term/GO:0030195	48	9	1.17812	7.63931	2.03355e-06	0.000132321	2191;5054;5156;5328;5329;5592;7056;7057;114897	SERPINE1;FAP;PLAU;THBS1;PDGFRA;C1QTNF1;THBD;PLAUR;PRKG1	geneontology_Biological_Process
GO:0006024	glycosaminoglycan biosynthetic process	http://amigo.geneontology.org/amigo/term/GO:0006024	48	9	1.17812	7.63931	2.03355e-06	0.000132321	633;1462;1634;3339;4060;4969;5159;6382;11227	LUM;VCAN;DCN;PDGFRB;BGN;SDC1;GALNT5;OGN;HSPG2	geneontology_Biological_Process
GO:0090130	tissue migration	http://amigo.geneontology.org/amigo/term/GO:0090130	244	20	5.98876	3.33959	2.25958e-06	0.000145357	59;72;652;1545;1634;2191;2246;2252;3689;4017;4318;5176;6678;7057;7476;7857;8828;10769;26585;27286	FAP;DCN;SERPINF1;ACTA2;SPARC;ACTG2;THBS1;SCG2;LOXL2;SRPX2;GREM1;BMP4;FGF7;MMP9;CYP1B1;FGF1;WNT7A;NRP2;PLK2;ITGB2	geneontology_Biological_Process
GO:0048562	embryonic organ morphogenesis	http://amigo.geneontology.org/amigo/term/GO:0048562	203	18	4.98245	3.61268	2.4253e-06	0.000150257	652;860;1301;2200;2202;3200;3202;4188;4237;4323;4920;5156;5396;6935;7043;7291;9464;9935	COL11A1;PRRX1;FBN1;MMP14;TWIST1;PDGFRA;BMP4;EFEMP1;TGFB3;MFAP2;HOXA5;MDFI;HAND2;ZEB1;MAFB;RUNX2;ROR2;HOXA3	geneontology_Biological_Process
GO:0050819	negative regulation of coagulation	http://amigo.geneontology.org/amigo/term/GO:0050819	49	9	1.20266	7.4834	2.43832e-06	0.000150257	2191;5054;5156;5328;5329;5592;7056;7057;114897	SERPINE1;FAP;PLAU;THBS1;PDGFRA;C1QTNF1;THBD;PLAUR;PRKG1	geneontology_Biological_Process
GO:0006023	aminoglycan biosynthetic process	http://amigo.geneontology.org/amigo/term/GO:0006023	49	9	1.20266	7.4834	2.43832e-06	0.000150257	633;1462;1634;3339;4060;4969;5159;6382;11227	LUM;VCAN;DCN;PDGFRB;BGN;SDC1;GALNT5;OGN;HSPG2	geneontology_Biological_Process
GO:0007160	cell-matrix adhesion	http://amigo.geneontology.org/amigo/term/GO:0007160	183	17	4.49157	3.78487	2.46184e-06	0.000150257	948;1281;2335;3689;4323;4811;5054;5328;6366;7057;7070;7412;11117;22795;22801;26585;50509	COL3A1;FN1;SERPINE1;ITGA11;PLAU;THBS1;COL5A3;VCAM1;EMILIN1;CCL21;MMP14;GREM1;NID2;NID1;THY1;CD36;ITGB2	geneontology_Biological_Process
GO:0061041	regulation of wound healing	http://amigo.geneontology.org/amigo/term/GO:0061041	109	13	2.67531	4.85925	2.47136e-06	0.000150257	150;948;2149;2191;5054;5156;5328;5329;5592;7056;7057;10630;114897	SERPINE1;FAP;PLAU;THBS1;PDPN;PDGFRA;C1QTNF1;F2R;ADRA2A;CD36;THBD;PLAUR;PRKG1	geneontology_Biological_Process
GO:0030282	bone mineralization	http://amigo.geneontology.org/amigo/term/GO:0030282	77	11	1.8899	5.82042	2.49499e-06	0.000150257	652;1311;1893;3200;4322;4920;4921;7043;7291;10457;26585	COMP;MMP13;ECM1;TWIST1;GREM1;BMP4;GPNMB;TGFB3;ROR2;DDR2;HOXA3	geneontology_Biological_Process
GO:0002009	morphogenesis of an epithelium	http://amigo.geneontology.org/amigo/term/GO:0002009	385	26	9.44948	2.75147	2.67202e-06	0.000159224	652;1282;1289;1436;1601;1909;2246;2252;3202;3371;3678;3853;3976;4323;4920;6356;6423;6615;7041;7052;7291;7476;8321;9464;10630;26585	SFRP2;COL5A1;CCL11;PDPN;MMP14;EDNRA;ITGA5;TWIST1;GREM1;TNC;BMP4;FGF7;TGFB1I1;FZD1;KRT6A;COL4A1;LIF;TGM2;HOXA5;HAND2;FGF1;WNT7A;CSF1R;DAB2;ROR2;SNAI1	geneontology_Biological_Process
GO:0071559	response to transforming growth factor beta	http://amigo.geneontology.org/amigo/term/GO:0071559	205	18	5.03154	3.57743	2.791e-06	0.000164582	1277;1278;1281;1284;1601;2200;2353;4053;5654;6935;7041;7043;7057;7476;11117;25878;56937;80310	COL3A1;COL1A1;COL1A2;FBN1;THBS1;EMILIN1;MXRA5;PMEPA1;TGFB1I1;TGFB3;LTBP2;HTRA1;WNT7A;ZEB1;DAB2;PDGFD;FOS;COL4A2	geneontology_Biological_Process
GO:0032965	regulation of collagen biosynthetic process	http://amigo.geneontology.org/amigo/term/GO:0032965	27	7	0.662691	10.563	2.87821e-06	0.000167975	652;2149;3569;5159;7043;11117;90993	EMILIN1;PDGFRB;CREB3L1;BMP4;TGFB3;F2R;IL6	geneontology_Biological_Process
GO:1903034	regulation of response to wounding	http://amigo.geneontology.org/amigo/term/GO:1903034	129	14	3.16619	4.42172	3.15989e-06	0.000182532	150;948;2149;2191;5054;5156;5328;5329;5592;6696;7056;7057;10630;114897	SERPINE1;FAP;PLAU;THBS1;PDPN;PDGFRA;C1QTNF1;F2R;ADRA2A;CD36;THBD;PLAUR;PRKG1;SPP1	geneontology_Biological_Process
GO:1903053	regulation of extracellular matrix organization	http://amigo.geneontology.org/amigo/term/GO:1903053	28	7	0.687235	10.1857	3.75789e-06	0.000214883	165;2191;4035;4921;10630;11117;84168	AEBP1;FAP;EMILIN1;ANTXR1;PDPN;LRP1;DDR2	geneontology_Biological_Process
GO:0050920	regulation of chemotaxis	http://amigo.geneontology.org/amigo/term/GO:0050920	170	16	4.1725	3.83463	4.13308e-06	0.000233974	719;728;1843;1880;2246;3569;5054;5156;5159;6363;6366;6387;7057;7857;26585;80310	SERPINE1;CXCL12;THBS1;PDGFRB;CCL21;SCG2;GREM1;PDGFRA;GPR183;DUSP1;FGF1;C5AR1;C3AR1;PDGFD;IL6;CCL19	geneontology_Biological_Process
GO:0043542	endothelial cell migration	http://amigo.geneontology.org/amigo/term/GO:0043542	172	16	4.22159	3.79004	4.8121e-06	0.000269213	652;1545;1634;2191;2246;3689;4017;5176;6678;7057;7476;7857;8828;10769;26585;27286	FAP;DCN;SERPINF1;SPARC;THBS1;SCG2;LOXL2;SRPX2;GREM1;BMP4;CYP1B1;FGF1;WNT7A;NRP2;PLK2;ITGB2	geneontology_Biological_Process
GO:0018149	peptide cross-linking	http://amigo.geneontology.org/amigo/term/GO:0018149	29	7	0.711779	9.83451	4.85069e-06	0.000269213	633;1281;1634;2162;2335;7052;7057	COL3A1;FN1;DCN;THBS1;BGN;F13A1;TGM2	geneontology_Biological_Process
GO:0048771	tissue remodeling	http://amigo.geneontology.org/amigo/term/GO:0048771	134	14	3.28891	4.25673	4.96334e-06	0.000272791	633;1436;1513;2149;3200;3569;3976;4323;6696;7043;7052;9464;10457;26585	CTSK;BGN;MMP14;GREM1;GPNMB;TGFB3;F2R;LIF;TGM2;HAND2;CSF1R;IL6;HOXA3;SPP1	geneontology_Biological_Process
GO:0048608	reproductive structure development	http://amigo.geneontology.org/amigo/term/GO:0048608	350	24	8.59044	2.7938	5.09799e-06	0.000277497	652;1634;2706;3371;3383;3481;3624;3976;4188;4323;4327;4920;5156;5159;5176;5654;6382;6423;6615;6696;7476;8728;10272;10409	SFRP2;INHBA;GJB2;DCN;SERPINF1;PDGFRB;MMP14;MMP19;PDGFRA;TNC;BMP4;IGF2;SDC1;LIF;BASP1;HTRA1;ADAM19;FSTL3;MDFI;WNT7A;ROR2;ICAM1;SNAI1;SPP1	geneontology_Biological_Process
GO:0072109	glomerular mesangium development	http://amigo.geneontology.org/amigo/term/GO:0072109	12	5	0.294529	16.9762	5.88648e-06	0.000315102	59;652;1958;5159;80310	ACTA2;PDGFRB;BMP4;PDGFD;EGR1	geneontology_Biological_Process
GO:0061458	reproductive system development	http://amigo.geneontology.org/amigo/term/GO:0061458	353	24	8.66407	2.77006	5.90016e-06	0.000315102	652;1634;2706;3371;3383;3481;3624;3976;4188;4323;4327;4920;5156;5159;5176;5654;6382;6423;6615;6696;7476;8728;10272;10409	SFRP2;INHBA;GJB2;DCN;SERPINF1;PDGFRB;MMP14;MMP19;PDGFRA;TNC;BMP4;IGF2;SDC1;LIF;BASP1;HTRA1;ADAM19;FSTL3;MDFI;WNT7A;ROR2;ICAM1;SNAI1;SPP1	geneontology_Biological_Process
GO:0007596	blood coagulation	http://amigo.geneontology.org/amigo/term/GO:0007596	286	21	7.01962	2.99162	7.16963e-06	0.000374948	150;948;1277;1278;1281;1311;2149;2162;2191;3569;5054;5156;5328;5329;5592;7056;7057;9060;10630;30846;114897	COL3A1;COL1A1;SERPINE1;COMP;FAP;COL1A2;PLAU;THBS1;PDPN;F13A1;PDGFRA;EHD2;C1QTNF1;F2R;ADRA2A;CD36;THBD;PAPSS2;IL6;PLAUR;PRKG1	geneontology_Biological_Process
GO:0060021	roof of mouth development	http://amigo.geneontology.org/amigo/term/GO:0060021	70	10	1.71809	5.82042	7.20176e-06	0.000374948	3624;5156;5396;6615;7043;7291;7476;8321;9242;9464	INHBA;PRRX1;MSC;TWIST1;PDGFRA;FZD1;TGFB3;HAND2;WNT7A;SNAI1	geneontology_Biological_Process
GO:0048659	smooth muscle cell proliferation	http://amigo.geneontology.org/amigo/term/GO:0048659	120	13	2.94529	4.41382	7.28568e-06	0.000374948	652;1264;3569;4313;4318;4969;5159;5592;5739;7043;7052;7057;80310	MMP2;THBS1;PDGFRB;CNN1;BMP4;MMP9;TGFB3;OGN;TGM2;PDGFD;IL6;PTGIR;PRKG1	geneontology_Biological_Process
GO:0048660	regulation of smooth muscle cell proliferation	http://amigo.geneontology.org/amigo/term/GO:0048660	120	13	2.94529	4.41382	7.28568e-06	0.000374948	652;1264;3569;4313;4318;4969;5159;5592;5739;7043;7052;7057;80310	MMP2;THBS1;PDGFRB;CNN1;BMP4;MMP9;TGFB3;OGN;TGM2;PDGFD;IL6;PTGIR;PRKG1	geneontology_Biological_Process
GO:0007517	muscle organ development	http://amigo.geneontology.org/amigo/term/GO:0007517	310	22	7.60867	2.89144	7.45136e-06	0.000380019	165;652;1134;1281;1293;1301;1634;1958;1959;2115;2353;3399;3976;5997;5999;6876;7291;8321;9242;10409;22801;26585	COL11A1;COL3A1;AEBP1;ITGA11;DCN;COL6A3;MSC;TAGLN;RGS4;TWIST1;GREM1;BMP4;FZD1;ETV1;EGR2;LIF;BASP1;RGS2;CHRNA1;FOS;EGR1;ID3	geneontology_Biological_Process
GO:0072012	glomerulus vasculature development	http://amigo.geneontology.org/amigo/term/GO:0072012	21	6	0.515426	11.6408	8.19605e-06	0.000404317	59;652;1958;5156;5159;80310	ACTA2;PDGFRB;PDGFRA;BMP4;PDGFD;EGR1	geneontology_Biological_Process
GO:0030194	positive regulation of blood coagulation	http://amigo.geneontology.org/amigo/term/GO:0030194	21	6	0.515426	11.6408	8.19605e-06	0.000404317	948;2149;5054;7056;7057;10630	SERPINE1;THBS1;PDPN;F2R;CD36;THBD	geneontology_Biological_Process
GO:1900048	positive regulation of hemostasis	http://amigo.geneontology.org/amigo/term/GO:1900048	21	6	0.515426	11.6408	8.19605e-06	0.000404317	948;2149;5054;7056;7057;10630	SERPINE1;THBS1;PDPN;F2R;CD36;THBD	geneontology_Biological_Process
GO:0071560	cellular response to transforming growth factor beta stimulus	http://amigo.geneontology.org/amigo/term/GO:0071560	200	17	4.90882	3.46315	8.21348e-06	0.000404317	1277;1278;1281;1284;1601;2200;2353;4053;5654;6935;7041;7043;7057;7476;11117;56937;80310	COL3A1;COL1A1;COL1A2;FBN1;THBS1;EMILIN1;PMEPA1;TGFB1I1;TGFB3;LTBP2;HTRA1;WNT7A;ZEB1;DAB2;PDGFD;FOS;COL4A2	geneontology_Biological_Process
GO:0050817	coagulation	http://amigo.geneontology.org/amigo/term/GO:0050817	289	21	7.09325	2.96056	8.42508e-06	0.000411158	150;948;1277;1278;1281;1311;2149;2162;2191;3569;5054;5156;5328;5329;5592;7056;7057;9060;10630;30846;114897	COL3A1;COL1A1;SERPINE1;COMP;FAP;COL1A2;PLAU;THBS1;PDPN;F13A1;PDGFRA;EHD2;C1QTNF1;F2R;ADRA2A;CD36;THBD;PAPSS2;IL6;PLAUR;PRKG1	geneontology_Biological_Process
GO:0070374	positive regulation of ERK1 and ERK2 cascade	http://amigo.geneontology.org/amigo/term/GO:0070374	201	17	4.93337	3.44592	8.77799e-06	0.00042472	652;728;948;1436;1880;2149;3383;4920;4921;5156;5159;6356;6363;6366;9464;10457;80310	CCL11;PDGFRB;CCL21;PDGFRA;BMP4;GPNMB;F2R;GPR183;HAND2;CD36;CSF1R;C5AR1;ROR2;PDGFD;ICAM1;DDR2;CCL19	geneontology_Biological_Process
GO:0007599	hemostasis	http://amigo.geneontology.org/amigo/term/GO:0007599	291	21	7.14234	2.94021	9.36922e-06	0.000444397	150;948;1277;1278;1281;1311;2149;2162;2191;3569;5054;5156;5328;5329;5592;7056;7057;9060;10630;30846;114897	COL3A1;COL1A1;SERPINE1;COMP;FAP;COL1A2;PLAU;THBS1;PDPN;F13A1;PDGFRA;EHD2;C1QTNF1;F2R;ADRA2A;CD36;THBD;PAPSS2;IL6;PLAUR;PRKG1	geneontology_Biological_Process
GO:0038065	collagen-activated signaling pathway	http://amigo.geneontology.org/amigo/term/GO:0038065	13	5	0.319073	15.6704	9.3744e-06	0.000444397	1277;1282;1284;4921;22801	COL1A1;ITGA11;COL4A1;DDR2;COL4A2	geneontology_Biological_Process
GO:0006939	smooth muscle contraction	http://amigo.geneontology.org/amigo/term/GO:0006939	88	11	2.15988	5.09287	9.42017e-06	0.000444397	59;147;150;1264;1311;1909;2149;5592;5733;5997;8877	COMP;ACTA2;EDNRA;SPHK1;CNN1;F2R;ADRA2A;PTGER3;RGS2;PRKG1;ADRA1B	geneontology_Biological_Process
GO:0007204	positive regulation of cytosolic calcium ion concentration	http://amigo.geneontology.org/amigo/term/GO:0007204	246	19	6.03785	3.14681	9.68029e-06	0.000452893	147;187;719;728;948;1909;2149;2357;4283;5156;5350;5732;5733;5739;6363;6366;7052;7070;114897	CCL21;EDNRA;PDGFRA;APLNR;PLN;C1QTNF1;F2R;TGM2;THY1;PTGER3;CD36;FPR1;C5AR1;CXCL9;C3AR1;PTGER2;CCL19;PTGIR;ADRA1B	geneontology_Biological_Process
GO:0002687	positive regulation of leukocyte migration	http://amigo.geneontology.org/amigo/term/GO:0002687	106	12	2.60168	4.61241	1.04485e-05	0.000484119	719;728;3383;3569;4323;5054;6363;6366;6387;7057;7070;80310	SERPINE1;CXCL12;THBS1;CCL21;MMP14;THY1;C5AR1;C3AR1;PDGFD;IL6;ICAM1;CCL19	geneontology_Biological_Process
GO:0070613	regulation of protein processing	http://amigo.geneontology.org/amigo/term/GO:0070613	89	11	2.18443	5.03565	1.05188e-05	0.000484119	713;714;716;719;728;2619;3075;4323;5054;7057;85409	SERPINE1;THBS1;MMP14;NKD2;GAS1;C1S;CFH;C5AR1;C3AR1;C1QB;C1QC	geneontology_Biological_Process
GO:0048545	response to steroid hormone	http://amigo.geneontology.org/amigo/term/GO:0048545	341	23	8.36954	2.74806	1.0609e-05	0.000484337	358;590;652;861;1277;1536;1601;1843;2353;2354;2706;3383;3569;4015;5176;5732;6382;6678;6696;7041;7043;7057;56937	COL1A1;GJB2;SERPINF1;LOX;SPARC;THBS1;PMEPA1;BMP4;FOSB;TGFB1I1;SDC1;TGFB3;AQP1;DUSP1;RUNX1;DAB2;PTGER2;CYBB;FOS;IL6;ICAM1;BCHE;SPP1	geneontology_Biological_Process
GO:0050820	positive regulation of coagulation	http://amigo.geneontology.org/amigo/term/GO:0050820	22	6	0.53997	11.1117	1.10393e-05	0.000499949	948;2149;5054;7056;7057;10630	SERPINE1;THBS1;PDPN;F2R;CD36;THBD	geneontology_Biological_Process
GO:0048701	embryonic cranial skeleton morphogenesis	http://amigo.geneontology.org/amigo/term/GO:0048701	33	7	0.809956	8.64245	1.22085e-05	0.000548511	652;860;4323;5156;5396;7043;7291	PRRX1;MMP14;TWIST1;PDGFRA;BMP4;TGFB3;RUNX2	geneontology_Biological_Process
GO:0030278	regulation of ossification	http://amigo.geneontology.org/amigo/term/GO:0030278	145	14	3.5589	3.9338	1.24502e-05	0.000554966	652;860;1311;1893;1959;3399;3569;4921;6423;7043;7291;9464;26585;117581	SFRP2;COMP;ECM1;TWIST1;GREM1;BMP4;TWIST2;TGFB3;EGR2;HAND2;RUNX2;IL6;DDR2;ID3	geneontology_Biological_Process
GO:1903317	regulation of protein maturation	http://amigo.geneontology.org/amigo/term/GO:1903317	91	11	2.23351	4.92497	1.30543e-05	0.000577348	713;714;716;719;728;2619;3075;4323;5054;7057;85409	SERPINE1;THBS1;MMP14;NKD2;GAS1;C1S;CFH;C5AR1;C3AR1;C1QB;C1QC	geneontology_Biological_Process
GO:1903035	negative regulation of response to wounding	http://amigo.geneontology.org/amigo/term/GO:1903035	75	10	1.84081	5.4324	1.35134e-05	0.00059302	2191;5054;5156;5328;5329;5592;6696;7056;7057;114897	SERPINE1;FAP;PLAU;THBS1;PDGFRA;C1QTNF1;THBD;PLAUR;PRKG1;SPP1	geneontology_Biological_Process
GO:0046677	response to antibiotic	http://amigo.geneontology.org/amigo/term/GO:0046677	276	20	6.77417	2.95239	1.44881e-05	0.00062745	358;1277;1536;1545;1843;1958;2706;3371;3383;3399;3569;5159;5997;5999;6382;6678;7412;8639;10365;80310	COL1A1;GJB2;SPARC;VCAM1;PDGFRB;RGS4;TNC;SDC1;AOC3;AQP1;KLF2;CYP1B1;DUSP1;RGS2;PDGFD;CYBB;IL6;ICAM1;EGR1;ID3	geneontology_Biological_Process
GO:0061437	renal system vasculature development	http://amigo.geneontology.org/amigo/term/GO:0061437	23	6	0.564515	10.6286	1.46305e-05	0.00062745	59;652;1958;5156;5159;80310	ACTA2;PDGFRB;PDGFRA;BMP4;PDGFD;EGR1	geneontology_Biological_Process
GO:0061440	kidney vasculature development	http://amigo.geneontology.org/amigo/term/GO:0061440	23	6	0.564515	10.6286	1.46305e-05	0.00062745	59;652;1958;5156;5159;80310	ACTA2;PDGFRB;PDGFRA;BMP4;PDGFD;EGR1	geneontology_Biological_Process
GO:0001667	ameboidal-type cell migration	http://amigo.geneontology.org/amigo/term/GO:0001667	326	22	8.00138	2.74953	1.64947e-05	0.000702078	652;1545;1634;2191;2246;2252;2335;3689;4017;4318;4921;5176;6678;7057;7291;7476;7857;8828;9464;10769;26585;27286	FN1;FAP;DCN;SERPINF1;SPARC;THBS1;SCG2;LOXL2;TWIST1;SRPX2;GREM1;BMP4;FGF7;MMP9;CYP1B1;HAND2;FGF1;WNT7A;NRP2;PLK2;DDR2;ITGB2	geneontology_Biological_Process
GO:0048762	mesenchymal cell differentiation	http://amigo.geneontology.org/amigo/term/GO:0048762	169	15	4.14795	3.61624	1.68792e-05	0.000711669	652;1277;1601;1909;2335;4017;6423;6615;7041;7043;7291;8828;9464;10630;26585	SFRP2;FN1;COL1A1;PDPN;EDNRA;LOXL2;TWIST1;GREM1;BMP4;TGFB1I1;TGFB3;HAND2;NRP2;DAB2;SNAI1	geneontology_Biological_Process
GO:0051480	regulation of cytosolic calcium ion concentration	http://amigo.geneontology.org/amigo/term/GO:0051480	279	20	6.84781	2.92064	1.69714e-05	0.000711669	147;187;719;728;794;948;1909;2149;2357;4283;5156;5350;5732;5733;5739;6363;6366;7052;7070;114897	CCL21;CALB2;EDNRA;PDGFRA;APLNR;PLN;C1QTNF1;F2R;TGM2;THY1;PTGER3;CD36;FPR1;C5AR1;CXCL9;C3AR1;PTGER2;CCL19;PTGIR;ADRA1B	geneontology_Biological_Process
GO:0055074	calcium ion homeostasis	http://amigo.geneontology.org/amigo/term/GO:0055074	352	23	8.63953	2.66218	1.77255e-05	0.000737823	147;187;719;728;794;948;1909;2149;2357;3200;4283;5156;5350;5732;5733;5739;6356;6363;6366;6387;7052;7070;114897	CCL11;CXCL12;CCL21;CALB2;EDNRA;PDGFRA;APLNR;PLN;C1QTNF1;F2R;TGM2;THY1;PTGER3;CD36;FPR1;C5AR1;CXCL9;C3AR1;PTGER2;HOXA3;CCL19;PTGIR;ADRA1B	geneontology_Biological_Process
GO:0030336	negative regulation of cell migration	http://amigo.geneontology.org/amigo/term/GO:0030336	191	16	4.68793	3.41302	1.82756e-05	0.00075517	1281;1545;1634;1809;1843;4035;5054;5176;5592;6366;6387;6423;7057;7070;11117;26585	SFRP2;COL3A1;SERPINE1;DCN;SERPINF1;CXCL12;THBS1;EMILIN1;CCL21;GREM1;DPYSL3;LRP1;CYP1B1;THY1;DUSP1;PRKG1	geneontology_Biological_Process
GO:0030509	BMP signaling pathway	http://amigo.geneontology.org/amigo/term/GO:0030509	112	12	2.74894	4.36532	1.84104e-05	0.000755228	652;860;1311;1958;2200;4920;5654;6423;8321;10272;11167;26585	SFRP2;COMP;FBN1;GREM1;BMP4;FZD1;FSTL1;HTRA1;FSTL3;RUNX2;ROR2;EGR1	geneontology_Biological_Process
GO:0002040	sprouting angiogenesis	http://amigo.geneontology.org/amigo/term/GO:0002040	95	11	2.33169	4.71761	1.97551e-05	0.00080456	187;652;2246;3678;4017;7057;10365;10769;26585;27286;90993	THBS1;CREB3L1;LOXL2;ITGA5;SRPX2;GREM1;BMP4;APLNR;KLF2;FGF1;PLK2	geneontology_Biological_Process
GO:0002683	negative regulation of immune system process	http://amigo.geneontology.org/amigo/term/GO:0002683	330	22	8.09956	2.7162	1.99374e-05	0.000806184	652;714;861;1281;1843;2200;3202;3575;3624;5654;6366;6387;7043;7057;7070;7292;9935;10272;10457;11117;11326;26585	COL3A1;INHBA;FBN1;CXCL12;THBS1;EMILIN1;CCL21;GREM1;BMP4;IL7R;GPNMB;TGFB3;VSIG4;TNFSF4;HTRA1;FSTL3;HOXA5;THY1;DUSP1;RUNX1;MAFB;C1QC	geneontology_Biological_Process
GO:0050865	regulation of cell activation	http://amigo.geneontology.org/amigo/term/GO:0050865	432	26	10.6031	2.45212	2.10023e-05	0.000843218	652;861;1880;3481;3569;3575;3624;3689;3956;4323;5156;5159;5592;6363;6366;6935;7056;7057;7070;7292;7412;10457;10630;11117;11326;114897	INHBA;THBS1;VCAM1;EMILIN1;PDGFRB;CCL21;PDPN;MMP14;PDGFRA;BMP4;IL7R;IGF2;GPNMB;C1QTNF1;VSIG4;TNFSF4;GPR183;THY1;THBD;ZEB1;RUNX1;LGALS1;IL6;ITGB2;CCL19;PRKG1	geneontology_Biological_Process
GO:2000027	regulation of animal organ morphogenesis	http://amigo.geneontology.org/amigo/term/GO:2000027	173	15	4.24613	3.53263	2.23057e-05	0.000862719	652;860;1601;2246;2252;3976;4920;6423;7043;7291;7476;8321;9464;10409;26585	SFRP2;TWIST1;GREM1;BMP4;FGF7;FZD1;TGFB3;LIF;BASP1;HAND2;FGF1;WNT7A;DAB2;RUNX2;ROR2	geneontology_Biological_Process
GO:0002573	myeloid leukocyte differentiation	http://amigo.geneontology.org/amigo/term/GO:0002573	173	15	4.24613	3.53263	2.23057e-05	0.000862719	652;714;861;1436;1880;2200;2353;3624;3976;4318;4920;6363;9644;9935;10272	INHBA;FBN1;BMP4;MMP9;LIF;GPR183;FSTL3;RUNX1;MAFB;CSF1R;ROR2;FOS;SH3PXD2A;C1QC;CCL19	geneontology_Biological_Process
GO:0050678	regulation of epithelial cell proliferation	http://amigo.geneontology.org/amigo/term/GO:0050678	261	19	6.40601	2.96596	2.23734e-05	0.000862719	187;652;728;1893;2246;2252;3202;3912;5176;5654;6356;6387;6423;6678;7057;7291;7476;7857;8828	SFRP2;SERPINF1;CCL11;SPARC;ECM1;CXCL12;THBS1;SCG2;TWIST1;BMP4;FGF7;APLNR;LAMB1;HTRA1;HOXA5;FGF1;WNT7A;NRP2;C5AR1	geneontology_Biological_Process
GO:0030225	macrophage differentiation	http://amigo.geneontology.org/amigo/term/GO:0030225	36	7	0.883588	7.92224	2.24023e-05	0.000862719	652;714;1436;3624;3976;4318;4920	INHBA;BMP4;MMP9;LIF;CSF1R;ROR2;C1QC	geneontology_Biological_Process
GO:0090184	positive regulation of kidney development	http://amigo.geneontology.org/amigo/term/GO:0090184	36	7	0.883588	7.92224	2.24023e-05	0.000862719	652;1958;3976;5159;10409;26585;80310	PDGFRB;GREM1;BMP4;LIF;BASP1;PDGFD;EGR1	geneontology_Biological_Process
GO:0060351	cartilage development involved in endochondral bone morphogenesis	http://amigo.geneontology.org/amigo/term/GO:0060351	36	7	0.883588	7.92224	2.24023e-05	0.000862719	1277;1291;1292;1293;1311;4148;4322	COL1A1;COMP;COL6A3;MMP13;COL6A2;COL6A1;MATN3	geneontology_Biological_Process
GO:0050679	positive regulation of epithelial cell proliferation	http://amigo.geneontology.org/amigo/term/GO:0050679	153	14	3.75525	3.72812	2.29681e-05	0.000878531	187;652;728;1893;2246;2252;3912;5654;6356;6387;7291;7476;7857;8828	CCL11;ECM1;CXCL12;SCG2;TWIST1;BMP4;FGF7;APLNR;LAMB1;HTRA1;FGF1;WNT7A;NRP2;C5AR1	geneontology_Biological_Process
GO:0010631	epithelial cell migration	http://amigo.geneontology.org/amigo/term/GO:0010631	239	18	5.86604	3.06851	2.34693e-05	0.000885732	652;1545;1634;2191;2246;2252;3689;4017;4318;5176;6678;7057;7476;7857;8828;10769;26585;27286	FAP;DCN;SERPINF1;SPARC;THBS1;SCG2;LOXL2;SRPX2;GREM1;BMP4;FGF7;MMP9;CYP1B1;FGF1;WNT7A;NRP2;PLK2;ITGB2	geneontology_Biological_Process
GO:0072001	renal system development	http://amigo.geneontology.org/amigo/term/GO:0072001	239	18	5.86604	3.06851	2.34693e-05	0.000885732	59;652;1282;1634;1958;2200;2246;3399;3976;4811;5156;5159;5176;6382;10272;10409;26585;80310	DCN;SERPINF1;ACTA2;FBN1;PDGFRB;GREM1;PDGFRA;BMP4;NID1;SDC1;COL4A1;LIF;BASP1;FSTL3;FGF1;PDGFD;EGR1;ID3	geneontology_Biological_Process
GO:0090132	epithelium migration	http://amigo.geneontology.org/amigo/term/GO:0090132	240	18	5.89059	3.05572	2.48224e-05	0.000930593	652;1545;1634;2191;2246;2252;3689;4017;4318;5176;6678;7057;7476;7857;8828;10769;26585;27286	FAP;DCN;SERPINF1;SPARC;THBS1;SCG2;LOXL2;SRPX2;GREM1;BMP4;FGF7;MMP9;CYP1B1;FGF1;WNT7A;NRP2;PLK2;ITGB2	geneontology_Biological_Process
GO:0090092	regulation of transmembrane receptor protein serine/threonine kinase signaling pathway	http://amigo.geneontology.org/amigo/term/GO:0090092	175	15	4.29522	3.49225	2.55575e-05	0.000945628	652;1601;2200;3624;5654;6423;6935;7041;7043;7057;8321;10272;11117;26585;56937	SFRP2;INHBA;FBN1;THBS1;EMILIN1;PMEPA1;GREM1;BMP4;TGFB1I1;FZD1;TGFB3;HTRA1;FSTL3;ZEB1;DAB2	geneontology_Biological_Process
GO:0030595	leukocyte chemotaxis	http://amigo.geneontology.org/amigo/term/GO:0030595	175	15	4.29522	3.49225	2.55575e-05	0.000945628	719;728;1843;1880;3569;3689;4283;5054;6356;6363;6366;6387;7057;7857;26585	SERPINE1;CCL11;CXCL12;THBS1;CCL21;SCG2;GREM1;GPR183;DUSP1;C5AR1;CXCL9;C3AR1;IL6;ITGB2;CCL19	geneontology_Biological_Process
GO:1904888	cranial skeletal system development	http://amigo.geneontology.org/amigo/term/GO:1904888	50	8	1.22721	6.51888	2.59e-05	0.000952078	652;860;4323;5156;5396;7043;7291;285590	PRRX1;MMP14;TWIST1;PDGFRA;BMP4;TGFB3;RUNX2;SH3PXD2B	geneontology_Biological_Process
GO:0006027	glycosaminoglycan catabolic process	http://amigo.geneontology.org/amigo/term/GO:0006027	37	7	0.908132	7.70813	2.7057e-05	0.000988192	633;1462;1634;3339;4060;4969;6382	LUM;VCAN;DCN;BGN;SDC1;OGN;HSPG2	geneontology_Biological_Process
GO:0001654	eye development	http://amigo.geneontology.org/amigo/term/GO:0001654	265	19	6.50419	2.92119	2.76479e-05	0.0010033	652;1282;1289;1290;1295;1296;1545;2200;2202;3624;4237;5156;5159;5176;6935;7070;7291;7476;285590	COL5A1;COL5A2;INHBA;COL8A1;SERPINF1;FBN1;PDGFRB;TWIST1;PDGFRA;BMP4;EFEMP1;COL4A1;COL8A2;MFAP2;CYP1B1;THY1;WNT7A;ZEB1;SH3PXD2B	geneontology_Biological_Process
GO:0150063	visual system development	http://amigo.geneontology.org/amigo/term/GO:0150063	266	19	6.52873	2.91021	2.91292e-05	0.00105032	652;1282;1289;1290;1295;1296;1545;2200;2202;3624;4237;5156;5159;5176;6935;7070;7291;7476;285590	COL5A1;COL5A2;INHBA;COL8A1;SERPINF1;FBN1;PDGFRB;TWIST1;PDGFRA;BMP4;EFEMP1;COL4A1;COL8A2;MFAP2;CYP1B1;THY1;WNT7A;ZEB1;SH3PXD2B	geneontology_Biological_Process
GO:0002526	acute inflammatory response	http://amigo.geneontology.org/amigo/term/GO:0002526	137	13	3.36254	3.86612	3.07149e-05	0.00110049	713;714;716;719;728;2335;3075;3383;3569;5733;7292;7412;9332	FN1;VCAM1;C1S;TNFSF4;PTGER3;CD163;CFH;C5AR1;C3AR1;C1QB;IL6;ICAM1;C1QC	geneontology_Biological_Process
GO:0090101	negative regulation of transmembrane receptor protein serine/threonine kinase signaling pathway	http://amigo.geneontology.org/amigo/term/GO:0090101	83	10	2.03716	4.90879	3.33872e-05	0.00118871	2200;5654;6423;7041;7043;8321;10272;11117;26585;56937	SFRP2;FBN1;EMILIN1;PMEPA1;GREM1;TGFB1I1;FZD1;TGFB3;HTRA1;FSTL3	geneontology_Biological_Process
GO:0048880	sensory system development	http://amigo.geneontology.org/amigo/term/GO:0048880	269	19	6.60237	2.87776	3.40076e-05	0.00120323	652;1282;1289;1290;1295;1296;1545;2200;2202;3624;4237;5156;5159;5176;6935;7070;7291;7476;285590	COL5A1;COL5A2;INHBA;COL8A1;SERPINF1;FBN1;PDGFRB;TWIST1;PDGFRA;BMP4;EFEMP1;COL4A1;COL8A2;MFAP2;CYP1B1;THY1;WNT7A;ZEB1;SH3PXD2B	geneontology_Biological_Process
GO:0061045	negative regulation of wound healing	http://amigo.geneontology.org/amigo/term/GO:0061045	67	9	1.64446	5.47294	3.45355e-05	0.00121432	2191;5054;5156;5328;5329;5592;7056;7057;114897	SERPINE1;FAP;PLAU;THBS1;PDGFRA;C1QTNF1;THBD;PLAUR;PRKG1	geneontology_Biological_Process
GO:0006874	cellular calcium ion homeostasis	http://amigo.geneontology.org/amigo/term/GO:0006874	343	22	8.41863	2.61325	3.60616e-05	0.00126015	147;187;719;728;794;948;1909;2149;2357;4283;5156;5350;5732;5733;5739;6356;6363;6366;6387;7052;7070;114897	CCL11;CXCL12;CCL21;CALB2;EDNRA;PDGFRA;APLNR;PLN;C1QTNF1;F2R;TGM2;THY1;PTGER3;CD36;FPR1;C5AR1;CXCL9;C3AR1;PTGER2;CCL19;PTGIR;ADRA1B	geneontology_Biological_Process
GO:0071772	response to BMP	http://amigo.geneontology.org/amigo/term/GO:0071772	120	12	2.94529	4.0743	3.69468e-05	0.00127534	652;860;1311;1958;2200;4920;5654;6423;8321;10272;11167;26585	SFRP2;COMP;FBN1;GREM1;BMP4;FZD1;FSTL1;HTRA1;FSTL3;RUNX2;ROR2;EGR1	geneontology_Biological_Process
GO:0071773	cellular response to BMP stimulus	http://amigo.geneontology.org/amigo/term/GO:0071773	120	12	2.94529	4.0743	3.69468e-05	0.00127534	652;860;1311;1958;2200;4920;5654;6423;8321;10272;11167;26585	SFRP2;COMP;FBN1;GREM1;BMP4;FZD1;FSTL1;HTRA1;FSTL3;RUNX2;ROR2;EGR1	geneontology_Biological_Process
GO:0072507	divalent inorganic cation homeostasis	http://amigo.geneontology.org/amigo/term/GO:0072507	369	23	9.05678	2.53953	3.73959e-05	0.00128302	147;187;719;728;794;948;1909;2149;2357;3200;4283;5156;5350;5732;5733;5739;6356;6363;6366;6387;7052;7070;114897	CCL11;CXCL12;CCL21;CALB2;EDNRA;PDGFRA;APLNR;PLN;C1QTNF1;F2R;TGM2;THY1;PTGER3;CD36;FPR1;C5AR1;CXCL9;C3AR1;PTGER2;HOXA3;CCL19;PTGIR;ADRA1B	geneontology_Biological_Process
GO:0001655	urogenital system development	http://amigo.geneontology.org/amigo/term/GO:0001655	271	19	6.65145	2.85652	3.76527e-05	0.00128405	59;652;1282;1634;1958;2200;2246;3371;3399;3976;4811;5156;5159;5176;6382;10272;10409;26585;80310	DCN;SERPINF1;ACTA2;FBN1;PDGFRB;GREM1;PDGFRA;TNC;BMP4;NID1;SDC1;COL4A1;LIF;BASP1;FSTL3;FGF1;PDGFD;EGR1;ID3	geneontology_Biological_Process
GO:0006026	aminoglycan catabolic process	http://amigo.geneontology.org/amigo/term/GO:0006026	39	7	0.95722	7.31284	3.87647e-05	0.00131405	633;1462;1634;3339;4060;4969;6382	LUM;VCAN;DCN;BGN;SDC1;OGN;HSPG2	geneontology_Biological_Process
GO:0003417	growth plate cartilage development	http://amigo.geneontology.org/amigo/term/GO:0003417	27	6	0.662691	9.05399	3.95059e-05	0.00132333	1291;1292;1293;1311;4148;4322	COMP;COL6A3;MMP13;COL6A2;COL6A1;MATN3	geneontology_Biological_Process
GO:0042730	fibrinolysis	http://amigo.geneontology.org/amigo/term/GO:0042730	27	6	0.662691	9.05399	3.95059e-05	0.00132333	2191;5054;5328;5329;7056;7057	SERPINE1;FAP;PLAU;THBS1;THBD;PLAUR	geneontology_Biological_Process
GO:0032835	glomerulus development	http://amigo.geneontology.org/amigo/term/GO:0032835	53	8	1.30084	6.14988	4.01268e-05	0.00132841	59;652;1958;4811;5156;5159;10409;80310	ACTA2;PDGFRB;PDGFRA;BMP4;NID1;BASP1;PDGFD;EGR1	geneontology_Biological_Process
GO:0002548	monocyte chemotaxis	http://amigo.geneontology.org/amigo/term/GO:0002548	53	8	1.30084	6.14988	4.01268e-05	0.00132841	1843;3569;5054;6356;6363;6366;6387;26585	SERPINE1;CCL11;CXCL12;CCL21;GREM1;DUSP1;IL6;CCL19	geneontology_Biological_Process
GO:2000146	negative regulation of cell motility	http://amigo.geneontology.org/amigo/term/GO:2000146	204	16	5.007	3.19553	4.11452e-05	0.0013542	1281;1545;1634;1809;1843;4035;5054;5176;5592;6366;6387;6423;7057;7070;11117;26585	SFRP2;COL3A1;SERPINE1;DCN;SERPINF1;CXCL12;THBS1;EMILIN1;CCL21;GREM1;DPYSL3;LRP1;CYP1B1;THY1;DUSP1;PRKG1	geneontology_Biological_Process
GO:0035265	organ growth	http://amigo.geneontology.org/amigo/term/GO:0035265	141	13	3.46072	3.75644	4.16419e-05	0.00136263	1291;1292;1293;1311;1893;2252;4148;4322;4921;5159;5997;5999;10409	COMP;COL6A3;MMP13;ECM1;COL6A2;COL6A1;PDGFRB;RGS4;FGF7;BASP1;RGS2;MATN3;DDR2	geneontology_Biological_Process
GO:0001822	kidney development	http://amigo.geneontology.org/amigo/term/GO:0001822	227	17	5.57151	3.05124	4.26379e-05	0.0013872	59;652;1634;1958;2200;2246;3399;3976;4811;5156;5159;5176;6382;10272;10409;26585;80310	DCN;SERPINF1;ACTA2;FBN1;PDGFRB;GREM1;PDGFRA;BMP4;NID1;SDC1;LIF;BASP1;FSTL3;FGF1;PDGFD;EGR1;ID3	geneontology_Biological_Process
GO:0002576	platelet degranulation	http://amigo.geneontology.org/amigo/term/GO:0002576	105	11	2.57713	4.26831	5.07923e-05	0.00164306	948;1675;1893;2162;2335;3481;5054;6678;7043;7057;7078	FN1;SERPINE1;SPARC;ECM1;THBS1;TIMP3;F13A1;IGF2;TGFB3;CD36;CFD	geneontology_Biological_Process
GO:0090596	sensory organ morphogenesis	http://amigo.geneontology.org/amigo/term/GO:0090596	186	15	4.5652	3.28572	5.20758e-05	0.00167501	652;1289;1290;1295;1296;1301;2200;2202;4237;4920;5396;6935;7070;7291;9935	COL11A1;COL5A1;COL5A2;COL8A1;PRRX1;FBN1;TWIST1;BMP4;EFEMP1;COL8A2;MFAP2;THY1;ZEB1;MAFB;ROR2	geneontology_Biological_Process
GO:0019935	cyclic-nucleotide-mediated signaling	http://amigo.geneontology.org/amigo/term/GO:0019935	165	14	4.04978	3.45698	5.32815e-05	0.00170411	147;150;187;358;948;4283;5350;5592;5732;5733;5739;5997;6343;7057	THBS1;APLNR;SCT;PLN;AQP1;ADRA2A;PTGER3;RGS2;CD36;CXCL9;PTGER2;PTGIR;PRKG1;ADRA1B	geneontology_Biological_Process
GO:0002688	regulation of leukocyte chemotaxis	http://amigo.geneontology.org/amigo/term/GO:0002688	88	10	2.15988	4.62988	5.5648e-05	0.00176482	719;728;1843;3569;5054;6363;6366;6387;7057;26585	SERPINE1;CXCL12;THBS1;CCL21;GREM1;DUSP1;C5AR1;C3AR1;IL6;CCL19	geneontology_Biological_Process
GO:0031960	response to corticosteroid	http://amigo.geneontology.org/amigo/term/GO:0031960	145	13	3.5589	3.65282	5.58153e-05	0.00176482	358;590;1277;1536;1843;2353;2354;2706;3383;3569;5176;6382;6678	COL1A1;GJB2;SERPINF1;SPARC;FOSB;SDC1;AQP1;DUSP1;CYBB;FOS;IL6;ICAM1;BCHE	geneontology_Biological_Process
GO:0010714	positive regulation of collagen metabolic process	http://amigo.geneontology.org/amigo/term/GO:0010714	18	5	0.441794	11.3175	5.64269e-05	0.00176482	652;2149;5159;7043;90993	PDGFRB;CREB3L1;BMP4;TGFB3;F2R	geneontology_Biological_Process
GO:0032967	positive regulation of collagen biosynthetic process	http://amigo.geneontology.org/amigo/term/GO:0032967	18	5	0.441794	11.3175	5.64269e-05	0.00176482	652;2149;5159;7043;90993	PDGFRB;CREB3L1;BMP4;TGFB3;F2R	geneontology_Biological_Process
GO:0048863	stem cell differentiation	http://amigo.geneontology.org/amigo/term/GO:0048863	167	14	4.09887	3.41558	6.0806e-05	0.00189133	590;652;860;861;1909;2335;3976;5156;7291;7476;8321;8828;9464;26585	FN1;EDNRA;TWIST1;GREM1;PDGFRA;BMP4;FZD1;LIF;HAND2;WNT7A;RUNX1;NRP2;RUNX2;BCHE	geneontology_Biological_Process
GO:0060840	artery development	http://amigo.geneontology.org/amigo/term/GO:0060840	72	9	1.76718	5.09287	6.17897e-05	0.00191143	652;1281;1311;4015;4016;4035;5159;5396;9464	COL3A1;COMP;PRRX1;LOX;PDGFRB;LOXL1;BMP4;LRP1;HAND2	geneontology_Biological_Process
GO:0072503	cellular divalent inorganic cation homeostasis	http://amigo.geneontology.org/amigo/term/GO:0072503	356	22	8.7377	2.51782	6.30624e-05	0.0019402	147;187;719;728;794;948;1909;2149;2357;4283;5156;5350;5732;5733;5739;6356;6363;6366;6387;7052;7070;114897	CCL11;CXCL12;CCL21;CALB2;EDNRA;PDGFRA;APLNR;PLN;C1QTNF1;F2R;TGM2;THY1;PTGER3;CD36;FPR1;C5AR1;CXCL9;C3AR1;PTGER2;CCL19;PTGIR;ADRA1B	geneontology_Biological_Process
GO:0090303	positive regulation of wound healing	http://amigo.geneontology.org/amigo/term/GO:0090303	42	7	1.03085	6.7905	6.38585e-05	0.00195407	150;948;2149;5054;7056;7057;10630	SERPINE1;THBS1;PDPN;F2R;ADRA2A;CD36;THBD	geneontology_Biological_Process
GO:0038063	collagen-activated tyrosine kinase receptor signaling pathway	http://amigo.geneontology.org/amigo/term/GO:0038063	10	4	0.245441	16.2972	6.62202e-05	0.00201544	1277;1282;1284;4921	COL1A1;COL4A1;DDR2;COL4A2	geneontology_Biological_Process
GO:0007568	aging	http://amigo.geneontology.org/amigo/term/GO:0007568	259	18	6.35692	2.83156	6.77639e-05	0.0020514	1284;1311;1634;2353;2706;3383;3689;4017;4035;5054;5159;5176;7043;7077;7291;7412;9891;10769	SERPINE1;GJB2;COMP;DCN;SERPINF1;VCAM1;PDGFRB;LOXL2;TWIST1;NUAK1;TIMP2;TGFB3;LRP1;PLK2;FOS;ICAM1;COL4A2;ITGB2	geneontology_Biological_Process
GO:0030203	glycosaminoglycan metabolic process	http://amigo.geneontology.org/amigo/term/GO:0030203	73	9	1.79172	5.02311	6.89918e-05	0.00207746	633;1462;1634;3339;4060;4969;5159;6382;11227	LUM;VCAN;DCN;PDGFRB;BGN;SDC1;GALNT5;OGN;HSPG2	geneontology_Biological_Process
GO:0002521	leukocyte differentiation	http://amigo.geneontology.org/amigo/term/GO:0002521	411	24	10.0876	2.37915	7.14905e-05	0.00214131	652;714;860;861;1436;1880;1958;2200;2353;3569;3575;3624;3956;3976;4318;4323;4920;6363;6935;7292;7412;9644;9935;10272	INHBA;FBN1;VCAM1;MMP14;BMP4;IL7R;MMP9;LIF;TNFSF4;GPR183;FSTL3;ZEB1;RUNX1;MAFB;CSF1R;RUNX2;LGALS1;ROR2;FOS;SH3PXD2A;IL6;EGR1;C1QC;CCL19	geneontology_Biological_Process
GO:0002691	regulation of cellular extravasation	http://amigo.geneontology.org/amigo/term/GO:0002691	19	5	0.466338	10.7218	7.5054e-05	0.00222451	3383;6366;6387;7070;80310	CXCL12;CCL21;THY1;PDGFD;ICAM1	geneontology_Biological_Process
GO:0045992	negative regulation of embryonic development	http://amigo.geneontology.org/amigo/term/GO:0045992	19	5	0.466338	10.7218	7.5054e-05	0.00222451	652;1289;1290;6423;6615	SFRP2;COL5A1;COL5A2;BMP4;SNAI1	geneontology_Biological_Process
GO:1902105	regulation of leukocyte differentiation	http://amigo.geneontology.org/amigo/term/GO:1902105	215	16	5.27698	3.03204	7.73723e-05	0.00228127	652;714;861;2200;2353;3575;3624;3956;3976;4323;4920;6363;6935;7292;9935;10272	INHBA;FBN1;MMP14;BMP4;IL7R;LIF;TNFSF4;FSTL3;ZEB1;RUNX1;MAFB;LGALS1;ROR2;FOS;C1QC;CCL19	geneontology_Biological_Process
GO:0001837	epithelial to mesenchymal transition	http://amigo.geneontology.org/amigo/term/GO:0001837	110	11	2.69985	4.0743	7.80292e-05	0.00228872	652;1277;1601;4017;6423;6615;7041;7043;7291;10630;26585	SFRP2;COL1A1;PDPN;LOXL2;TWIST1;GREM1;BMP4;TGFB1I1;TGFB3;DAB2;SNAI1	geneontology_Biological_Process
GO:0045667	regulation of osteoblast differentiation	http://amigo.geneontology.org/amigo/term/GO:0045667	92	10	2.25806	4.42858	8.15853e-05	0.00238069	652;860;3399;3569;4921;6423;7291;9464;26585;117581	SFRP2;TWIST1;GREM1;BMP4;TWIST2;HAND2;RUNX2;IL6;DDR2;ID3	geneontology_Biological_Process
GO:0048592	eye morphogenesis	http://amigo.geneontology.org/amigo/term/GO:0048592	111	11	2.7244	4.03759	8.47646e-05	0.00246078	652;1289;1290;1295;1296;2200;2202;4237;6935;7070;7291	COL5A1;COL5A2;COL8A1;FBN1;TWIST1;BMP4;EFEMP1;COL8A2;MFAP2;THY1;ZEB1	geneontology_Biological_Process
GO:0006956	complement activation	http://amigo.geneontology.org/amigo/term/GO:0006956	59	8	1.4481	5.52447	8.84295e-05	0.00255408	713;714;716;719;728;1675;3075;11326	C1S;VSIG4;CFH;C5AR1;CFD;C3AR1;C1QB;C1QC	geneontology_Biological_Process
GO:0006022	aminoglycan metabolic process	http://amigo.geneontology.org/amigo/term/GO:0006022	76	9	1.86535	4.82483	9.49729e-05	0.00272914	633;1462;1634;3339;4060;4969;5159;6382;11227	LUM;VCAN;DCN;PDGFRB;BGN;SDC1;GALNT5;OGN;HSPG2	geneontology_Biological_Process
GO:0048146	positive regulation of fibroblast proliferation	http://amigo.geneontology.org/amigo/term/GO:0048146	45	7	1.10448	6.3378	0.000100888	0.00288448	358;2335;4921;5156;5159;8877;80310	FN1;PDGFRB;SPHK1;PDGFRA;AQP1;PDGFD;DDR2	geneontology_Biological_Process
GO:0001656	metanephros development	http://amigo.geneontology.org/amigo/term/GO:0001656	77	9	1.8899	4.76217	0.000105276	0.002965	652;1958;2200;3399;3976;5156;5159;10409;26585	FBN1;PDGFRB;GREM1;PDGFRA;BMP4;LIF;BASP1;EGR1;ID3	geneontology_Biological_Process
GO:0007200	phospholipase C-activating G protein-coupled receptor signaling pathway	http://amigo.geneontology.org/amigo/term/GO:0007200	77	9	1.8899	4.76217	0.000105276	0.002965	147;150;719;728;2149;2357;2922;5733;7052	GRP;F2R;TGM2;ADRA2A;PTGER3;FPR1;C5AR1;C3AR1;ADRA1B	geneontology_Biological_Process
GO:0034766	negative regulation of ion transmembrane transport	http://amigo.geneontology.org/amigo/term/GO:0034766	77	9	1.8899	4.76217	0.000105276	0.002965	150;2669;4318;5350;5997;5999;7057;7291;23704	THBS1;KCNE4;RGS4;TWIST1;MMP9;GEM;PLN;ADRA2A;RGS2	geneontology_Biological_Process
GO:0050878	regulation of body fluid levels	http://amigo.geneontology.org/amigo/term/GO:0050878	422	24	10.3576	2.31714	0.000107805	0.00302121	150;187;358;948;1277;1278;1281;1311;2149;2162;2191;3569;5054;5156;5328;5329;5592;6343;7056;7057;9060;10630;30846;114897	COL3A1;COL1A1;SERPINE1;COMP;FAP;COL1A2;PLAU;THBS1;PDPN;F13A1;PDGFRA;APLNR;EHD2;SCT;C1QTNF1;AQP1;F2R;ADRA2A;CD36;THBD;PAPSS2;IL6;PLAUR;PRKG1	geneontology_Biological_Process
GO:1903670	regulation of sprouting angiogenesis	http://amigo.geneontology.org/amigo/term/GO:1903670	61	8	1.49719	5.34334	0.000112577	0.00313939	187;2246;3678;7057;10365;10769;27286;90993	THBS1;CREB3L1;ITGA5;SRPX2;APLNR;KLF2;FGF1;PLK2	geneontology_Biological_Process
GO:0010811	positive regulation of cell-substrate adhesion	http://amigo.geneontology.org/amigo/term/GO:0010811	96	10	2.35623	4.24406	0.000117134	0.00325046	948;1295;2199;2335;3678;4811;6366;7070;10085;11117	FN1;COL8A1;EMILIN1;CCL21;ITGA5;FBLN2;EDIL3;NID1;THY1;CD36	geneontology_Biological_Process
GO:0022407	regulation of cell-cell adhesion	http://amigo.geneontology.org/amigo/term/GO:0022407	321	20	7.87866	2.5385	0.000122531	0.00338365	652;861;3383;3481;3569;3575;3956;5592;6363;6366;6387;7070;7292;7412;8728;10272;10457;10630;11326;114897	CXCL12;VCAM1;CCL21;PDPN;BMP4;IL7R;IGF2;GPNMB;C1QTNF1;VSIG4;TNFSF4;ADAM19;FSTL3;THY1;RUNX1;LGALS1;IL6;ICAM1;CCL19;PRKG1	geneontology_Biological_Process
GO:0010035	response to inorganic substance	http://amigo.geneontology.org/amigo/term/GO:0010035	453	25	11.1185	2.24851	0.000124349	0.00340764	358;948;1277;1536;1545;1843;2167;2353;2354;3383;3569;4017;4318;5159;5176;5350;6363;6382;6678;7057;7292;7412;10272;10365;80310	COL1A1;SERPINF1;SPARC;FABP4;THBS1;VCAM1;PDGFRB;LOXL2;FOSB;MMP9;SDC1;PLN;AQP1;TNFSF4;KLF2;CYP1B1;FSTL3;DUSP1;CD36;PDGFD;CYBB;FOS;IL6;ICAM1;CCL19	geneontology_Biological_Process
GO:0007179	transforming growth factor beta receptor signaling pathway	http://amigo.geneontology.org/amigo/term/GO:0007179	157	13	3.85343	3.37362	0.000126295	0.00340764	1278;1281;1601;2200;2353;4053;5654;6935;7041;7043;7057;11117;56937	COL3A1;COL1A2;FBN1;THBS1;EMILIN1;PMEPA1;TGFB1I1;TGFB3;LTBP2;HTRA1;ZEB1;DAB2;FOS	geneontology_Biological_Process
GO:0043271	negative regulation of ion transport	http://amigo.geneontology.org/amigo/term/GO:0043271	116	11	2.84712	3.86356	0.00012641	0.00340764	150;2669;3200;3383;4318;5350;5997;5999;7057;7291;23704	THBS1;KCNE4;RGS4;TWIST1;MMP9;GEM;PLN;ADRA2A;RGS2;ICAM1;HOXA3	geneontology_Biological_Process
GO:0072006	nephron development	http://amigo.geneontology.org/amigo/term/GO:0072006	116	11	2.84712	3.86356	0.00012641	0.00340764	59;652;1958;2246;3976;4811;5156;5159;10409;26585;80310	ACTA2;PDGFRB;GREM1;PDGFRA;BMP4;NID1;LIF;BASP1;FGF1;PDGFD;EGR1	geneontology_Biological_Process
GO:0050921	positive regulation of chemotaxis	http://amigo.geneontology.org/amigo/term/GO:0050921	116	11	2.84712	3.86356	0.00012641	0.00340764	719;728;3569;5054;5159;6363;6366;6387;7057;7857;80310	SERPINE1;CXCL12;THBS1;PDGFRB;CCL21;SCG2;C5AR1;C3AR1;PDGFD;IL6;CCL19	geneontology_Biological_Process
GO:0032496	response to lipopolysaccharide	http://amigo.geneontology.org/amigo/term/GO:0032496	273	18	6.70054	2.68635	0.000132785	0.00356253	728;948;1634;2149;2326;2353;2706;3383;3569;4016;4283;5054;5732;5739;6678;7056;7292;7412	SERPINE1;GJB2;DCN;SPARC;VCAM1;FMO1;LOXL1;F2R;TNFSF4;CD36;THBD;C5AR1;CXCL9;PTGER2;FOS;IL6;ICAM1;PTGIR	geneontology_Biological_Process
GO:0016485	protein processing	http://amigo.geneontology.org/amigo/term/GO:0016485	204	15	5.007	2.99581	0.000148122	0.00393672	165;713;714;716;719;728;1311;2619;3075;4323;5054;5328;7057;9509;85409	SERPINE1;AEBP1;COMP;ADAMTS2;PLAU;THBS1;MMP14;NKD2;GAS1;C1S;CFH;C5AR1;C3AR1;C1QB;C1QC	geneontology_Biological_Process
GO:0097305	response to alcohol	http://amigo.geneontology.org/amigo/term/GO:0097305	204	15	5.007	2.99581	0.000148122	0.00393672	1536;2353;2354;3371;3383;3624;5732;5997;5999;6363;6366;6678;7292;7412;10365	INHBA;SPARC;VCAM1;CCL21;RGS4;TNC;FOSB;TNFSF4;KLF2;RGS2;PTGER2;CYBB;FOS;ICAM1;CCL19	geneontology_Biological_Process
GO:0060973	cell migration involved in heart development	http://amigo.geneontology.org/amigo/term/GO:0060973	12	4	0.294529	13.581	0.000150144	0.0039718	652;5159;7291;9464	PDGFRB;TWIST1;BMP4;HAND2	geneontology_Biological_Process
GO:0090183	regulation of kidney development	http://amigo.geneontology.org/amigo/term/GO:0090183	48	7	1.17812	5.94168	0.000153755	0.00404841	652;1958;3976;5159;10409;26585;80310	PDGFRB;GREM1;BMP4;LIF;BASP1;PDGFD;EGR1	geneontology_Biological_Process
GO:0030514	negative regulation of BMP signaling pathway	http://amigo.geneontology.org/amigo/term/GO:0030514	34	6	0.8345	7.18994	0.000155423	0.00407339	2200;5654;6423;8321;10272;26585	SFRP2;FBN1;GREM1;FZD1;HTRA1;FSTL3	geneontology_Biological_Process
GO:1901655	cellular response to ketone	http://amigo.geneontology.org/amigo/term/GO:1901655	81	9	1.98807	4.527	0.000156347	0.0040787	358;2706;3371;3383;5176;5732;6696;7292;10365	GJB2;SERPINF1;TNC;AQP1;TNFSF4;KLF2;PTGER2;ICAM1;SPP1	geneontology_Biological_Process
GO:0018108	peptidyl-tyrosine phosphorylation	http://amigo.geneontology.org/amigo/term/GO:0018108	353	21	8.66407	2.4238	0.000158561	0.00408077	150;948;1272;1436;2202;2246;2252;3383;3481;3569;3678;3689;3976;4920;4921;5156;5159;6423;7070;26585;80310	SFRP2;PDGFRB;ITGA5;GREM1;PDGFRA;FGF7;EFEMP1;IGF2;LIF;ADRA2A;THY1;FGF1;CD36;CSF1R;CNTN1;ROR2;PDGFD;IL6;ICAM1;DDR2;ITGB2	geneontology_Biological_Process
GO:0007159	leukocyte cell-cell adhesion	http://amigo.geneontology.org/amigo/term/GO:0007159	277	18	6.79872	2.64756	0.000159402	0.00408077	652;861;3383;3481;3569;3575;3678;3689;3956;4907;6363;6366;6387;7070;7292;7412;10457;11326	CXCL12;VCAM1;CCL21;NT5E;ITGA5;BMP4;IL7R;IGF2;GPNMB;VSIG4;TNFSF4;THY1;RUNX1;LGALS1;IL6;ICAM1;ITGB2;CCL19	geneontology_Biological_Process
GO:0072215	regulation of metanephros development	http://amigo.geneontology.org/amigo/term/GO:0072215	22	5	0.53997	9.25977	0.00016003	0.00408077	652;1958;3976;5159;10409	PDGFRB;BMP4;LIF;BASP1;EGR1	geneontology_Biological_Process
GO:0001958	endochondral ossification	http://amigo.geneontology.org/amigo/term/GO:0001958	22	5	0.53997	9.25977	0.00016003	0.00408077	652;860;1277;4322;4323	COL1A1;MMP13;MMP14;BMP4;RUNX2	geneontology_Biological_Process
GO:0036075	replacement ossification	http://amigo.geneontology.org/amigo/term/GO:0036075	22	5	0.53997	9.25977	0.00016003	0.00408077	652;860;1277;4322;4323	COL1A1;MMP13;MMP14;BMP4;RUNX2	geneontology_Biological_Process
GO:0018212	peptidyl-tyrosine modification	http://amigo.geneontology.org/amigo/term/GO:0018212	355	21	8.71316	2.41015	0.000171469	0.00435285	150;948;1272;1436;2202;2246;2252;3383;3481;3569;3678;3689;3976;4920;4921;5156;5159;6423;7070;26585;80310	SFRP2;PDGFRB;ITGA5;GREM1;PDGFRA;FGF7;EFEMP1;IGF2;LIF;ADRA2A;THY1;FGF1;CD36;CSF1R;CNTN1;ROR2;PDGFD;IL6;ICAM1;DDR2;ITGB2	geneontology_Biological_Process
GO:0045123	cellular extravasation	http://amigo.geneontology.org/amigo/term/GO:0045123	49	7	1.20266	5.82042	0.000175677	0.00442004	3383;3689;6366;6387;7070;7412;80310	CXCL12;VCAM1;CCL21;THY1;PDGFD;ICAM1;ITGB2	geneontology_Biological_Process
GO:1903036	positive regulation of response to wounding	http://amigo.geneontology.org/amigo/term/GO:1903036	49	7	1.20266	5.82042	0.000175677	0.00442004	150;948;2149;5054;7056;7057;10630	SERPINE1;THBS1;PDPN;F2R;ADRA2A;CD36;THBD	geneontology_Biological_Process
GO:0051271	negative regulation of cellular component movement	http://amigo.geneontology.org/amigo/term/GO:0051271	231	16	5.66969	2.82202	0.000179131	0.00448699	1281;1545;1634;1809;1843;4035;5054;5176;5592;6366;6387;6423;7057;7070;11117;26585	SFRP2;COL3A1;SERPINE1;DCN;SERPINF1;CXCL12;THBS1;EMILIN1;CCL21;GREM1;DPYSL3;LRP1;CYP1B1;THY1;DUSP1;PRKG1	geneontology_Biological_Process
GO:0072210	metanephric nephron development	http://amigo.geneontology.org/amigo/term/GO:0072210	35	6	0.859044	6.98451	0.000183767	0.00453027	652;1958;3976;5156;5159;26585	PDGFRB;GREM1;PDGFRA;BMP4;LIF;EGR1	geneontology_Biological_Process
GO:1905517	macrophage migration	http://amigo.geneontology.org/amigo/term/GO:1905517	35	6	0.859044	6.98451	0.000183767	0.00453027	719;728;4323;4920;7057;11117	THBS1;EMILIN1;MMP14;C5AR1;C3AR1;ROR2	geneontology_Biological_Process
GO:0032570	response to progesterone	http://amigo.geneontology.org/amigo/term/GO:0032570	35	6	0.859044	6.98451	0.000183767	0.00453027	2353;2354;2706;5732;7043;7057	GJB2;THBS1;FOSB;TGFB3;PTGER2;FOS	geneontology_Biological_Process
GO:0033002	muscle cell proliferation	http://amigo.geneontology.org/amigo/term/GO:0033002	163	13	4.00069	3.24944	0.00018406	0.00453027	652;1264;3569;4313;4318;4969;5159;5592;5739;7043;7052;7057;80310	MMP2;THBS1;PDGFRB;CNN1;BMP4;MMP9;TGFB3;OGN;TGM2;PDGFD;IL6;PTGIR;PRKG1	geneontology_Biological_Process
GO:0072376	protein activation cascade	http://amigo.geneontology.org/amigo/term/GO:0072376	83	9	2.03716	4.41791	0.000188772	0.00462615	713;714;716;719;728;1675;2162;3075;11326	F13A1;C1S;VSIG4;CFH;C5AR1;CFD;C3AR1;C1QB;C1QC	geneontology_Biological_Process
GO:0032103	positive regulation of response to external stimulus	http://amigo.geneontology.org/amigo/term/GO:0032103	257	17	6.30784	2.69506	0.000196344	0.00479096	719;728;2167;3569;3689;5054;5159;5733;6363;6366;6387;7052;7056;7057;7292;7857;80310	SERPINE1;CXCL12;FABP4;THBS1;PDGFRB;CCL21;SCG2;TNFSF4;TGM2;PTGER3;THBD;C5AR1;C3AR1;PDGFD;IL6;ITGB2;CCL19	geneontology_Biological_Process
GO:0001935	endothelial cell proliferation	http://amigo.geneontology.org/amigo/term/GO:0001935	122	11	2.99438	3.67355	0.000198305	0.00481804	187;652;1893;4017;4323;6356;6387;6678;7057;7857;8828	CCL11;SPARC;ECM1;CXCL12;THBS1;MMP14;SCG2;LOXL2;BMP4;APLNR;NRP2	geneontology_Biological_Process
GO:0003180	aortic valve morphogenesis	http://amigo.geneontology.org/amigo/term/GO:0003180	23	5	0.564515	8.85717	0.000200419	0.0048486	652;2006;6615;7291;11117	EMILIN1;TWIST1;BMP4;ELN;SNAI1	geneontology_Biological_Process
GO:0002237	response to molecule of bacterial origin	http://amigo.geneontology.org/amigo/term/GO:0002237	283	18	6.94598	2.59143	0.000208102	0.00501305	728;948;1634;2149;2326;2353;2706;3383;3569;4016;4283;5054;5732;5739;6678;7056;7292;7412	SERPINE1;GJB2;DCN;SPARC;VCAM1;FMO1;LOXL1;F2R;TNFSF4;CD36;THBD;C5AR1;CXCL9;PTGER2;FOS;IL6;ICAM1;PTGIR	geneontology_Biological_Process
GO:0010715	regulation of extracellular matrix disassembly	http://amigo.geneontology.org/amigo/term/GO:0010715	13	4	0.319073	12.5363	0.000212708	0.00501726	2191;4035;4921;10630	FAP;PDPN;LRP1;DDR2	geneontology_Biological_Process
GO:0003414	chondrocyte morphogenesis involved in endochondral bone morphogenesis	http://amigo.geneontology.org/amigo/term/GO:0003414	13	4	0.319073	12.5363	0.000212708	0.00501726	1291;1292;1293;4148	COL6A3;COL6A2;COL6A1;MATN3	geneontology_Biological_Process
GO:0003422	growth plate cartilage morphogenesis	http://amigo.geneontology.org/amigo/term/GO:0003422	13	4	0.319073	12.5363	0.000212708	0.00501726	1291;1292;1293;4148	COL6A3;COL6A2;COL6A1;MATN3	geneontology_Biological_Process
GO:0003429	growth plate cartilage chondrocyte morphogenesis	http://amigo.geneontology.org/amigo/term/GO:0003429	13	4	0.319073	12.5363	0.000212708	0.00501726	1291;1292;1293;4148	COL6A3;COL6A2;COL6A1;MATN3	geneontology_Biological_Process
GO:0090171	chondrocyte morphogenesis	http://amigo.geneontology.org/amigo/term/GO:0090171	13	4	0.319073	12.5363	0.000212708	0.00501726	1291;1292;1293;4148	COL6A3;COL6A2;COL6A1;MATN3	geneontology_Biological_Process
GO:0006940	regulation of smooth muscle contraction	http://amigo.geneontology.org/amigo/term/GO:0006940	51	7	1.25175	5.59217	0.000227103	0.00529065	147;150;1264;2149;5592;5997;8877	SPHK1;CNN1;F2R;ADRA2A;RGS2;PRKG1;ADRA1B	geneontology_Biological_Process
GO:0060393	regulation of pathway-restricted SMAD protein phosphorylation	http://amigo.geneontology.org/amigo/term/GO:0060393	51	7	1.25175	5.59217	0.000227103	0.00529065	652;1601;3624;7043;11117;26585;56937	INHBA;EMILIN1;PMEPA1;GREM1;BMP4;TGFB3;DAB2	geneontology_Biological_Process
GO:0030500	regulation of bone mineralization	http://amigo.geneontology.org/amigo/term/GO:0030500	51	7	1.25175	5.59217	0.000227103	0.00529065	652;1311;1893;4921;7043;7291;26585	COMP;ECM1;TWIST1;GREM1;BMP4;TGFB3;DDR2	geneontology_Biological_Process
GO:0030178	negative regulation of Wnt signaling pathway	http://amigo.geneontology.org/amigo/term/GO:0030178	124	11	3.04347	3.6143	0.000228909	0.00531088	1601;1958;3090;3487;4035;4188;4920;6423;8321;26585;85409	SFRP2;NKD2;GREM1;FZD1;HIC1;IGFBP4;LRP1;MDFI;DAB2;ROR2;EGR1	geneontology_Biological_Process
GO:1904063	negative regulation of cation transmembrane transport	http://amigo.geneontology.org/amigo/term/GO:1904063	68	8	1.669	4.79329	0.00024378	0.00563281	150;2669;4318;5350;5997;5999;7291;23704	KCNE4;RGS4;TWIST1;MMP9;GEM;PLN;ADRA2A;RGS2	geneontology_Biological_Process
GO:0030168	platelet activation	http://amigo.geneontology.org/amigo/term/GO:0030168	146	12	3.58344	3.34874	0.00024571	0.00565432	150;1277;1278;1281;1311;2149;3569;5156;5592;7056;10630;114897	COL3A1;COL1A1;COMP;COL1A2;PDPN;PDGFRA;C1QTNF1;F2R;ADRA2A;THBD;IL6;PRKG1	geneontology_Biological_Process
GO:0009612	response to mechanical stimulus	http://amigo.geneontology.org/amigo/term/GO:0009612	168	13	4.12341	3.15273	0.000248286	0.00569048	358;1265;1277;1281;1301;1634;2115;2353;2354;3371;4323;6387;7057	COL11A1;COL3A1;COL1A1;DCN;CXCL12;THBS1;MMP14;TNC;FOSB;ETV1;CNN2;AQP1;FOS	geneontology_Biological_Process
GO:0048844	artery morphogenesis	http://amigo.geneontology.org/amigo/term/GO:0048844	52	7	1.27629	5.48463	0.000257016	0.00586682	652;1281;1311;4035;5159;5396;9464	COL3A1;COMP;PRRX1;PDGFRB;BMP4;LRP1;HAND2	geneontology_Biological_Process
GO:0000302	response to reactive oxygen species	http://amigo.geneontology.org/amigo/term/GO:0000302	193	14	4.73701	2.95545	0.000282858	0.00643075	358;948;1277;1545;1843;2353;3569;4318;5156;5159;6363;6382;10365;80310	COL1A1;PDGFRB;PDGFRA;MMP9;SDC1;AQP1;KLF2;CYP1B1;DUSP1;CD36;PDGFD;FOS;IL6;CCL19	geneontology_Biological_Process
GO:0072216	positive regulation of metanephros development	http://amigo.geneontology.org/amigo/term/GO:0072216	14	4	0.343618	11.6408	0.000292075	0.00652405	1958;3976;5159;10409	PDGFRB;LIF;BASP1;EGR1	geneontology_Biological_Process
GO:0051917	regulation of fibrinolysis	http://amigo.geneontology.org/amigo/term/GO:0051917	14	4	0.343618	11.6408	0.000292075	0.00652405	2191;5054;7056;7057	SERPINE1;FAP;THBS1;THBD	geneontology_Biological_Process
GO:1905523	positive regulation of macrophage migration	http://amigo.geneontology.org/amigo/term/GO:1905523	14	4	0.343618	11.6408	0.000292075	0.00652405	719;728;4323;7057	THBS1;MMP14;C5AR1;C3AR1	geneontology_Biological_Process
GO:0006936	muscle contraction	http://amigo.geneontology.org/amigo/term/GO:0006936	291	18	7.14234	2.52018	0.000293008	0.00652405	59;72;147;150;800;1134;1264;1311;1909;2149;2697;5350;5592;5733;5997;8877;23704;25802	COMP;ACTA2;ACTG2;KCNE4;EDNRA;SPHK1;CNN1;LMOD1;CALD1;GJA1;PLN;F2R;ADRA2A;PTGER3;RGS2;CHRNA1;PRKG1;ADRA1B	geneontology_Biological_Process
GO:0051591	response to cAMP	http://amigo.geneontology.org/amigo/term/GO:0051591	88	9	2.15988	4.16689	0.000295028	0.00652405	358;1277;1843;2353;2354;4327;6382;6678;7056	COL1A1;SPARC;MMP19;FOSB;SDC1;AQP1;DUSP1;THBD;FOS	geneontology_Biological_Process
GO:0030326	embryonic limb morphogenesis	http://amigo.geneontology.org/amigo/term/GO:0030326	88	9	2.15988	4.16689	0.000295028	0.00652405	652;860;4920;5396;6423;7291;7476;9464;26585	SFRP2;PRRX1;TWIST1;GREM1;BMP4;HAND2;WNT7A;RUNX2;ROR2	geneontology_Biological_Process
GO:0035113	embryonic appendage morphogenesis	http://amigo.geneontology.org/amigo/term/GO:0035113	88	9	2.15988	4.16689	0.000295028	0.00652405	652;860;4920;5396;6423;7291;7476;9464;26585	SFRP2;PRRX1;TWIST1;GREM1;BMP4;HAND2;WNT7A;RUNX2;ROR2	geneontology_Biological_Process
GO:0043583	ear development	http://amigo.geneontology.org/amigo/term/GO:0043583	149	12	3.65707	3.28131	0.000296782	0.00653729	652;713;1301;2706;4920;5159;5396;6678;6935;7043;7291;9935	COL11A1;GJB2;PRRX1;SPARC;PDGFRB;TWIST1;BMP4;TGFB3;ZEB1;MAFB;ROR2;C1QB	geneontology_Biological_Process
GO:1905521	regulation of macrophage migration	http://amigo.geneontology.org/amigo/term/GO:1905521	25	5	0.613603	8.14859	0.000304007	0.00667049	719;728;4323;7057;11117	THBS1;EMILIN1;MMP14;C5AR1;C3AR1	geneontology_Biological_Process
GO:0051146	striated muscle cell differentiation	http://amigo.geneontology.org/amigo/term/GO:0051146	219	15	5.37516	2.79061	0.000321284	0.00702235	652;1311;2318;3481;4283;4323;5156;5159;5997;5999;6382;8038;25802;26585;30846	COMP;ADAM12;PDGFRB;MMP14;RGS4;GREM1;PDGFRA;BMP4;IGF2;LMOD1;EHD2;SDC1;RGS2;CXCL9;FLNC	geneontology_Biological_Process
GO:0048839	inner ear development	http://amigo.geneontology.org/amigo/term/GO:0048839	129	11	3.16619	3.47421	0.000323362	0.00704059	652;713;1301;2706;4920;5159;5396;6678;6935;7043;9935	COL11A1;GJB2;PRRX1;SPARC;PDGFRB;BMP4;TGFB3;ZEB1;MAFB;ROR2;C1QB	geneontology_Biological_Process
GO:0060389	pathway-restricted SMAD protein phosphorylation	http://amigo.geneontology.org/amigo/term/GO:0060389	54	7	1.32538	5.2815	0.000326347	0.00707836	652;1601;3624;7043;11117;26585;56937	INHBA;EMILIN1;PMEPA1;GREM1;BMP4;TGFB3;DAB2	geneontology_Biological_Process
GO:0110110	positive regulation of animal organ morphogenesis	http://amigo.geneontology.org/amigo/term/GO:0110110	71	8	1.74263	4.59076	0.000329369	0.00711663	652;2246;2252;3976;7291;9464;10409;26585	TWIST1;GREM1;BMP4;FGF7;LIF;BASP1;HAND2;FGF1	geneontology_Biological_Process
GO:0040013	negative regulation of locomotion	http://amigo.geneontology.org/amigo/term/GO:0040013	244	16	5.98876	2.67167	0.00033337	0.00717569	1281;1545;1634;1809;1843;4035;5054;5176;5592;6366;6387;6423;7057;7070;11117;26585	SFRP2;COL3A1;SERPINE1;DCN;SERPINF1;CXCL12;THBS1;EMILIN1;CCL21;GREM1;DPYSL3;LRP1;CYP1B1;THY1;DUSP1;PRKG1	geneontology_Biological_Process
GO:0048483	autonomic nervous system development	http://amigo.geneontology.org/amigo/term/GO:0048483	39	6	0.95722	6.26815	0.00034028	0.00726916	1909;1959;2335;7412;8828;9464	FN1;VCAM1;EDNRA;EGR2;HAND2;NRP2	geneontology_Biological_Process
GO:0042733	embryonic digit morphogenesis	http://amigo.geneontology.org/amigo/term/GO:0042733	39	6	0.95722	6.26815	0.00034028	0.00726916	652;4920;6423;7291;7476;9464	SFRP2;TWIST1;BMP4;HAND2;WNT7A;ROR2	geneontology_Biological_Process
GO:0051384	response to glucocorticoid	http://amigo.geneontology.org/amigo/term/GO:0051384	130	11	3.19073	3.44748	0.000345735	0.00735792	358;590;1843;2353;2354;2706;3383;3569;5176;6382;6678	GJB2;SERPINF1;SPARC;FOSB;SDC1;AQP1;DUSP1;FOS;IL6;ICAM1;BCHE	geneontology_Biological_Process
GO:0003176	aortic valve development	http://amigo.geneontology.org/amigo/term/GO:0003176	26	5	0.638147	7.83519	0.000368922	0.00782197	652;2006;6615;7291;11117	EMILIN1;TWIST1;BMP4;ELN;SNAI1	geneontology_Biological_Process
GO:0050730	regulation of peptidyl-tyrosine phosphorylation	http://amigo.geneontology.org/amigo/term/GO:0050730	222	15	5.44879	2.7529	0.000371606	0.00784949	150;948;1272;1436;2252;3383;3481;3569;3678;3689;3976;6423;7070;26585;80310	SFRP2;ITGA5;GREM1;FGF7;IGF2;LIF;ADRA2A;THY1;CD36;CSF1R;CNTN1;PDGFD;IL6;ICAM1;ITGB2	geneontology_Biological_Process
GO:0017015	regulation of transforming growth factor beta receptor signaling pathway	http://amigo.geneontology.org/amigo/term/GO:0017015	91	9	2.23351	4.02952	0.000379717	0.007991	1601;2200;5654;6935;7041;7043;7057;11117;56937	FBN1;THBS1;EMILIN1;PMEPA1;TGFB1I1;TGFB3;HTRA1;ZEB1;DAB2	geneontology_Biological_Process
GO:0097094	craniofacial suture morphogenesis	http://amigo.geneontology.org/amigo/term/GO:0097094	15	4	0.368162	10.8648	0.000390645	0.00819052	652;4323;7043;7291	MMP14;TWIST1;BMP4;TGFB3	geneontology_Biological_Process
GO:0002690	positive regulation of leukocyte chemotaxis	http://amigo.geneontology.org/amigo/term/GO:0002690	73	8	1.79172	4.46498	0.000398979	0.00833439	719;728;3569;5054;6363;6366;6387;7057	SERPINE1;CXCL12;THBS1;CCL21;C5AR1;C3AR1;IL6;CCL19	geneontology_Biological_Process
GO:0010543	regulation of platelet activation	http://amigo.geneontology.org/amigo/term/GO:0010543	27	5	0.662691	7.54499	0.000443789	0.00919359	5156;5592;7056;10630;114897	PDPN;PDGFRA;C1QTNF1;THBD;PRKG1	geneontology_Biological_Process
GO:0009617	response to bacterium	http://amigo.geneontology.org/amigo/term/GO:0009617	436	23	10.7012	2.14929	0.000445153	0.00919359	728;948;1634;2149;2167;2326;2353;2706;3383;3569;3853;4016;4069;4283;5054;5732;5739;5996;6678;7056;7292;7412;91624	SERPINE1;GJB2;DCN;SPARC;FABP4;VCAM1;FMO1;LOXL1;KRT6A;F2R;NEXN;TNFSF4;LYZ;RGS1;CD36;THBD;C5AR1;CXCL9;PTGER2;FOS;IL6;ICAM1;PTGIR	geneontology_Biological_Process
GO:0034763	negative regulation of transmembrane transport	http://amigo.geneontology.org/amigo/term/GO:0034763	93	9	2.2826	3.94287	0.000446606	0.00919359	150;2669;4318;5350;5997;5999;7057;7291;23704	THBS1;KCNE4;RGS4;TWIST1;MMP9;GEM;PLN;ADRA2A;RGS2	geneontology_Biological_Process
GO:1903844	regulation of cellular response to transforming growth factor beta stimulus	http://amigo.geneontology.org/amigo/term/GO:1903844	93	9	2.2826	3.94287	0.000446606	0.00919359	1601;2200;5654;6935;7041;7043;7057;11117;56937	FBN1;THBS1;EMILIN1;PMEPA1;TGFB1I1;TGFB3;HTRA1;ZEB1;DAB2	geneontology_Biological_Process
GO:1902106	negative regulation of leukocyte differentiation	http://amigo.geneontology.org/amigo/term/GO:1902106	75	8	1.84081	4.34592	0.000480109	0.00982427	652;714;861;2200;3624;7292;9935;10272	INHBA;FBN1;BMP4;TNFSF4;FSTL3;RUNX1;MAFB;C1QC	geneontology_Biological_Process
GO:1905330	regulation of morphogenesis of an epithelium	http://amigo.geneontology.org/amigo/term/GO:1905330	114	10	2.79803	3.57394	0.000480714	0.00982427	652;1601;2246;2252;3976;4920;6423;7476;8321;26585	SFRP2;GREM1;BMP4;FGF7;FZD1;LIF;FGF1;WNT7A;DAB2;ROR2	geneontology_Biological_Process
GO:0010466	negative regulation of peptidase activity	http://amigo.geneontology.org/amigo/term/GO:0010466	180	13	4.41794	2.94255	0.000484887	0.0098739	358;1293;1893;4318;5054;5176;5329;6423;6695;7057;7077;7078;8530	SFRP2;SERPINE1;SERPINF1;COL6A3;ECM1;THBS1;TIMP3;MMP9;CST7;TIMP2;SPOCK1;AQP1;PLAUR	geneontology_Biological_Process
GO:0043010	camera-type eye development	http://amigo.geneontology.org/amigo/term/GO:0043010	228	15	5.59606	2.68046	0.000492848	0.01	652;1282;1295;1296;1545;2200;2202;3624;5156;5159;5176;6935;7070;7291;7476	INHBA;COL8A1;SERPINF1;FBN1;PDGFRB;TWIST1;PDGFRA;BMP4;EFEMP1;COL4A1;COL8A2;CYP1B1;THY1;WNT7A;ZEB1	geneontology_Biological_Process
GO:0061138	morphogenesis of a branching epithelium	http://amigo.geneontology.org/amigo/term/GO:0061138	158	12	3.87797	3.0944	0.000507242	0.0102554	652;1282;1909;2246;2252;3202;3371;4323;6356;6423;7052;26585	SFRP2;CCL11;MMP14;EDNRA;GREM1;TNC;BMP4;FGF7;COL4A1;TGM2;HOXA5;FGF1	geneontology_Biological_Process
GO:0061037	negative regulation of cartilage development	http://amigo.geneontology.org/amigo/term/GO:0061037	16	4	0.392706	10.1857	0.000510877	0.0102556	652;1513;2202;26585	CTSK;GREM1;BMP4;EFEMP1	geneontology_Biological_Process
GO:0003433	chondrocyte development involved in endochondral bone morphogenesis	http://amigo.geneontology.org/amigo/term/GO:0003433	16	4	0.392706	10.1857	0.000510877	0.0102556	1291;1292;1293;4148	COL6A3;COL6A2;COL6A1;MATN3	geneontology_Biological_Process
GO:0070206	protein trimerization	http://amigo.geneontology.org/amigo/term/GO:0070206	42	6	1.03085	5.82042	0.000514509	0.010292	1277;1278;1291;1292;11117;114897	COL1A1;COL1A2;COL6A2;COL6A1;EMILIN1;C1QTNF1	geneontology_Biological_Process
GO:0032102	negative regulation of response to external stimulus	http://amigo.geneontology.org/amigo/term/GO:0032102	254	16	6.2342	2.56649	0.000520049	0.0103662	1843;2191;4907;5054;5156;5176;5328;5329;5592;5654;6696;7056;7057;7130;26585;114897	SERPINE1;FAP;SERPINF1;PLAU;THBS1;NT5E;TNFAIP6;GREM1;PDGFRA;C1QTNF1;HTRA1;DUSP1;THBD;PLAUR;PRKG1;SPP1	geneontology_Biological_Process
GO:0048661	positive regulation of smooth muscle cell proliferation	http://amigo.geneontology.org/amigo/term/GO:0048661	76	8	1.86535	4.28873	0.000525419	0.0104365	652;3569;4313;4318;5159;7052;7057;80310	MMP2;THBS1;PDGFRB;BMP4;MMP9;TGM2;PDGFD;IL6	geneontology_Biological_Process
GO:0043588	skin development	http://amigo.geneontology.org/amigo/term/GO:0043588	231	15	5.66969	2.64565	0.000565219	0.0111878	861;1277;1278;1281;1289;1290;1311;1513;2252;3624;3853;6615;9509;23022;50509	COL3A1;COL5A1;COL5A2;COL1A1;CTSK;INHBA;COMP;COL1A2;ADAMTS2;COL5A3;FGF7;KRT6A;PALLD;RUNX1;SNAI1	geneontology_Biological_Process
GO:0035924	cellular response to vascular endothelial growth factor stimulus	http://amigo.geneontology.org/amigo/term/GO:0035924	43	6	1.0554	5.68507	0.000585829	0.0115553	1634;2619;5156;5159;7412;8828	DCN;VCAM1;PDGFRB;PDGFRA;GAS1;NRP2	geneontology_Biological_Process
GO:0034694	response to prostaglandin	http://amigo.geneontology.org/amigo/term/GO:0034694	29	5	0.711779	7.02465	0.000627207	0.012194	3371;5732;6363;6366;7292	CCL21;TNC;TNFSF4;PTGER2;CCL19	geneontology_Biological_Process
GO:0002686	negative regulation of leukocyte migration	http://amigo.geneontology.org/amigo/term/GO:0002686	29	5	0.711779	7.02465	0.000627207	0.012194	1843;6366;6387;11117;26585	CXCL12;EMILIN1;CCL21;GREM1;DUSP1	geneontology_Biological_Process
GO:0003338	metanephros morphogenesis	http://amigo.geneontology.org/amigo/term/GO:0003338	29	5	0.711779	7.02465	0.000627207	0.012194	652;3976;5159;10409;26585	PDGFRB;GREM1;BMP4;LIF;BASP1	geneontology_Biological_Process
GO:0048048	embryonic eye morphogenesis	http://amigo.geneontology.org/amigo/term/GO:0048048	29	5	0.711779	7.02465	0.000627207	0.012194	2200;2202;4237;6935;7291	FBN1;TWIST1;EFEMP1;MFAP2;ZEB1	geneontology_Biological_Process
GO:0006959	humoral immune response	http://amigo.geneontology.org/amigo/term/GO:0006959	185	13	4.54066	2.86302	0.000628977	0.012194	713;714;716;719;728;1675;1880;3075;3569;3853;4069;4283;11326	C1S;KRT6A;VSIG4;GPR183;LYZ;CFH;C5AR1;CFD;CXCL9;C3AR1;C1QB;IL6;C1QC	geneontology_Biological_Process
GO:0010544	negative regulation of platelet activation	http://amigo.geneontology.org/amigo/term/GO:0010544	17	4	0.41725	9.58658	0.000655275	0.0124899	5156;5592;7056;114897	PDGFRA;C1QTNF1;THBD;PRKG1	geneontology_Biological_Process
GO:0061298	retina vasculature development in camera-type eye	http://amigo.geneontology.org/amigo/term/GO:0061298	17	4	0.41725	9.58658	0.000655275	0.0124899	1282;1545;5156;5159	PDGFRB;PDGFRA;COL4A1;CYP1B1	geneontology_Biological_Process
GO:0030728	ovulation	http://amigo.geneontology.org/amigo/term/GO:0030728	17	4	0.41725	9.58658	0.000655275	0.0124899	3624;4327;5997;7130	INHBA;TNFAIP6;MMP19;RGS2	geneontology_Biological_Process
GO:0085029	extracellular matrix assembly	http://amigo.geneontology.org/amigo/term/GO:0085029	17	4	0.41725	9.58658	0.000655275	0.0124899	4015;4239;11117;84168	LOX;MFAP4;EMILIN1;ANTXR1	geneontology_Biological_Process
GO:0003418	growth plate cartilage chondrocyte differentiation	http://amigo.geneontology.org/amigo/term/GO:0003418	17	4	0.41725	9.58658	0.000655275	0.0124899	1291;1292;1293;4148	COL6A3;COL6A2;COL6A1;MATN3	geneontology_Biological_Process
GO:0006875	cellular metal ion homeostasis	http://amigo.geneontology.org/amigo/term/GO:0006875	421	22	10.3331	2.12909	0.000672891	0.0127827	147;187;719;728;794;948;1909;2149;2357;4283;5156;5350;5732;5733;5739;6356;6363;6366;6387;7052;7070;114897	CCL11;CXCL12;CCL21;CALB2;EDNRA;PDGFRA;APLNR;PLN;C1QTNF1;F2R;TGM2;THY1;PTGER3;CD36;FPR1;C5AR1;CXCL9;C3AR1;PTGER2;CCL19;PTGIR;ADRA1B	geneontology_Biological_Process
GO:0030855	epithelial cell differentiation	http://amigo.geneontology.org/amigo/term/GO:0030855	478	24	11.7321	2.04567	0.000679393	0.012863	59;652;861;1282;1513;1601;3202;3383;3399;3853;3976;5054;6382;6876;6935;7041;7476;8321;10365;10409;10630;23022;26585;122786	CTSK;SERPINE1;ACTA2;TAGLN;PDPN;GREM1;BMP4;TGFB1I1;FZD1;SDC1;KRT6A;COL4A1;PALLD;FRMD6;LIF;KLF2;BASP1;HOXA5;WNT7A;ZEB1;RUNX1;DAB2;ICAM1;ID3	geneontology_Biological_Process
GO:0071621	granulocyte chemotaxis	http://amigo.geneontology.org/amigo/term/GO:0071621	99	9	2.42987	3.70391	0.000707666	0.0133093	719;728;3689;4283;6356;6363;6366;7057;7857	CCL11;THBS1;CCL21;SCG2;C5AR1;CXCL9;C3AR1;ITGB2;CCL19	geneontology_Biological_Process
GO:0002761	regulation of myeloid leukocyte differentiation	http://amigo.geneontology.org/amigo/term/GO:0002761	99	9	2.42987	3.70391	0.000707666	0.0133093	714;861;2200;2353;3624;3976;4920;9935;10272	INHBA;FBN1;LIF;FSTL3;RUNX1;MAFB;ROR2;FOS;C1QC	geneontology_Biological_Process
GO:0010634	positive regulation of epithelial cell migration	http://amigo.geneontology.org/amigo/term/GO:0010634	120	10	2.94529	3.39525	0.000721177	0.0135185	652;2246;2252;4318;6678;7057;7476;8828;10769;27286	SPARC;THBS1;SRPX2;BMP4;FGF7;MMP9;FGF1;WNT7A;NRP2;PLK2	geneontology_Biological_Process
GO:0003012	muscle system process	http://amigo.geneontology.org/amigo/term/GO:0003012	368	20	9.03223	2.21429	0.000727477	0.0135916	59;72;147;150;800;1134;1264;1311;1909;2149;2697;5350;5592;5733;5997;5999;8877;9464;23704;25802	COMP;ACTA2;ACTG2;KCNE4;EDNRA;SPHK1;RGS4;CNN1;LMOD1;CALD1;GJA1;PLN;F2R;ADRA2A;PTGER3;HAND2;RGS2;CHRNA1;PRKG1;ADRA1B	geneontology_Biological_Process
GO:2001234	negative regulation of apoptotic signaling pathway	http://amigo.geneontology.org/amigo/term/GO:2001234	188	13	4.61429	2.81733	0.000731661	0.0136248	652;3383;4318;5054;5329;6387;6423;6615;7057;7857;56917;90993;219699	SFRP2;SERPINE1;CXCL12;THBS1;CREB3L1;SCG2;MEIS3;BMP4;MMP9;UNC5B;ICAM1;SNAI1;PLAUR	geneontology_Biological_Process
GO:0030449	regulation of complement activation	http://amigo.geneontology.org/amigo/term/GO:0030449	45	6	1.10448	5.4324	0.000751317	0.0138994	713;714;716;719;728;3075	C1S;CFH;C5AR1;C3AR1;C1QB;C1QC	geneontology_Biological_Process
GO:0072132	mesenchyme morphogenesis	http://amigo.geneontology.org/amigo/term/GO:0072132	45	6	1.10448	5.4324	0.000751317	0.0138994	59;72;652;6615;7043;7291	ACTA2;ACTG2;TWIST1;BMP4;TGFB3;SNAI1	geneontology_Biological_Process
GO:0070167	regulation of biomineral tissue development	http://amigo.geneontology.org/amigo/term/GO:0070167	62	7	1.52173	4.60001	0.000767337	0.0141495	652;1311;1893;4921;7043;7291;26585	COMP;ECM1;TWIST1;GREM1;BMP4;TGFB3;DDR2	geneontology_Biological_Process
GO:0050866	negative regulation of cell activation	http://amigo.geneontology.org/amigo/term/GO:0050866	143	11	3.50981	3.13407	0.000776883	0.014279	652;861;3624;5156;5592;7056;7292;10457;11117;11326;114897	INHBA;EMILIN1;PDGFRA;BMP4;GPNMB;C1QTNF1;VSIG4;TNFSF4;THBD;RUNX1;PRKG1	geneontology_Biological_Process
GO:0022409	positive regulation of cell-cell adhesion	http://amigo.geneontology.org/amigo/term/GO:0022409	214	14	5.25244	2.66543	0.000798858	0.0146354	861;3383;3481;3569;3575;3956;6363;6366;7070;7292;7412;8728;10272;10630	VCAM1;CCL21;PDPN;IL7R;IGF2;TNFSF4;ADAM19;FSTL3;THY1;RUNX1;LGALS1;IL6;ICAM1;CCL19	geneontology_Biological_Process
GO:0002673	regulation of acute inflammatory response	http://amigo.geneontology.org/amigo/term/GO:0002673	81	8	1.98807	4.024	0.000806819	0.0147336	713;714;716;719;728;3075;3569;5733	C1S;PTGER3;CFH;C5AR1;C3AR1;C1QB;IL6;C1QC	geneontology_Biological_Process
GO:0090025	regulation of monocyte chemotaxis	http://amigo.geneontology.org/amigo/term/GO:0090025	18	4	0.441794	9.05399	0.000826375	0.0149939	1843;5054;6387;26585	SERPINE1;CXCL12;GREM1;DUSP1	geneontology_Biological_Process
GO:0060231	mesenchymal to epithelial transition	http://amigo.geneontology.org/amigo/term/GO:0060231	18	4	0.441794	9.05399	0.000826375	0.0149939	652;3976;10409;26585	GREM1;BMP4;LIF;BASP1	geneontology_Biological_Process
GO:0034330	cell junction organization	http://amigo.geneontology.org/amigo/term/GO:0034330	240	15	5.89059	2.54644	0.000839201	0.0151653	861;1009;1436;2149;2318;2335;2697;2706;3678;4323;6615;7043;7057;7070;26585	FN1;GJB2;CDH11;THBS1;MMP14;ITGA5;GREM1;GJA1;TGFB3;F2R;THY1;RUNX1;CSF1R;SNAI1;FLNC	geneontology_Biological_Process
GO:0030510	regulation of BMP signaling pathway	http://amigo.geneontology.org/amigo/term/GO:0030510	63	7	1.54628	4.527	0.000845512	0.0151653	652;2200;5654;6423;8321;10272;26585	SFRP2;FBN1;GREM1;BMP4;FZD1;HTRA1;FSTL3	geneontology_Biological_Process
GO:2000257	regulation of protein activation cascade	http://amigo.geneontology.org/amigo/term/GO:2000257	46	6	1.12903	5.3143	0.000846534	0.0151653	713;714;716;719;728;3075	C1S;CFH;C5AR1;C3AR1;C1QB;C1QC	geneontology_Biological_Process
GO:0061035	regulation of cartilage development	http://amigo.geneontology.org/amigo/term/GO:0061035	46	6	1.12903	5.3143	0.000846534	0.0151653	652;860;1513;2202;4017;26585	CTSK;LOXL2;GREM1;BMP4;EFEMP1;RUNX2	geneontology_Biological_Process
GO:0060428	lung epithelium development	http://amigo.geneontology.org/amigo/term/GO:0060428	31	5	0.760867	6.57145	0.000862219	0.0153976	652;2252;3202;10365;57333	RCN3;BMP4;FGF7;KLF2;HOXA5	geneontology_Biological_Process
GO:0043009	chordate embryonic development	http://amigo.geneontology.org/amigo/term/GO:0043009	458	23	11.2412	2.04604	0.000877136	0.0156147	652;860;1277;1301;1909;3200;3202;3481;3976;4188;4323;4920;5156;5396;6423;6615;6935;7043;7291;8321;9464;10365;84525	SFRP2;COL11A1;COL1A1;PRRX1;MMP14;EDNRA;TWIST1;PDGFRA;BMP4;IGF2;FZD1;TGFB3;LIF;KLF2;HOXA5;MDFI;HAND2;ZEB1;RUNX2;ROR2;HOPX;SNAI1;HOXA3	geneontology_Biological_Process
GO:1903706	regulation of hemopoiesis	http://amigo.geneontology.org/amigo/term/GO:1903706	320	18	7.85412	2.29179	0.000902665	0.0160188	652;714;861;2200;2353;3202;3575;3624;3956;3976;4323;4920;6363;6935;7057;7292;9935;10272	INHBA;FBN1;THBS1;MMP14;BMP4;IL7R;LIF;TNFSF4;FSTL3;HOXA5;ZEB1;RUNX1;MAFB;LGALS1;ROR2;FOS;C1QC;CCL19	geneontology_Biological_Process
GO:0001763	morphogenesis of a branching structure	http://amigo.geneontology.org/amigo/term/GO:0001763	169	12	4.14795	2.89299	0.000923254	0.0163329	652;1282;1909;2246;2252;3202;3371;4323;6356;6423;7052;26585	SFRP2;CCL11;MMP14;EDNRA;GREM1;TNC;BMP4;FGF7;COL4A1;TGM2;HOXA5;FGF1	geneontology_Biological_Process
GO:0030099	myeloid cell differentiation	http://amigo.geneontology.org/amigo/term/GO:0030099	322	18	7.9032	2.27756	0.000969577	0.017099	652;714;861;1436;1880;2200;2353;3202;3624;3976;4318;4920;6363;7057;9644;9935;10272;10365	INHBA;FBN1;THBS1;BMP4;MMP9;LIF;KLF2;GPR183;FSTL3;HOXA5;RUNX1;MAFB;CSF1R;ROR2;FOS;SH3PXD2A;C1QC;CCL19	geneontology_Biological_Process
GO:0003006	developmental process involved in reproduction	http://amigo.geneontology.org/amigo/term/GO:0003006	491	24	12.0512	1.99151	0.000987936	0.0173687	652;1634;2706;3371;3383;3481;3624;3976;4188;4323;4327;4920;5156;5159;5176;5654;6382;6423;6615;6696;7476;8728;10272;10409	SFRP2;INHBA;GJB2;DCN;SERPINF1;PDGFRB;MMP14;MMP19;PDGFRA;TNC;BMP4;IGF2;SDC1;LIF;BASP1;HTRA1;ADAM19;FSTL3;MDFI;WNT7A;ROR2;ICAM1;SNAI1;SPP1	geneontology_Biological_Process
GO:0044273	sulfur compound catabolic process	http://amigo.geneontology.org/amigo/term/GO:0044273	32	5	0.785412	6.36609	0.00100168	0.0175558	633;1462;1634;4060;4969	LUM;VCAN;DCN;BGN;OGN	geneontology_Biological_Process
GO:0042310	vasoconstriction	http://amigo.geneontology.org/amigo/term/GO:0042310	65	7	1.59537	4.3877	0.00102066	0.0177213	59;147;150;1311;1909;2149;3383	COMP;ACTA2;EDNRA;F2R;ADRA2A;ICAM1;ADRA1B	geneontology_Biological_Process
GO:0072111	cell proliferation involved in kidney development	http://amigo.geneontology.org/amigo/term/GO:0072111	19	4	0.466338	8.57747	0.00102673	0.0177213	652;1958;5159;80310	PDGFRB;BMP4;PDGFD;EGR1	geneontology_Biological_Process
GO:0090023	positive regulation of neutrophil chemotaxis	http://amigo.geneontology.org/amigo/term/GO:0090023	19	4	0.466338	8.57747	0.00102673	0.0177213	719;728;6363;6366	CCL21;C5AR1;C3AR1;CCL19	geneontology_Biological_Process
GO:0071711	basement membrane organization	http://amigo.geneontology.org/amigo/term/GO:0071711	19	4	0.466338	8.57747	0.00102673	0.0177213	1282;4320;4811;22795	MMP11;NID2;NID1;COL4A1	geneontology_Biological_Process
GO:0010595	positive regulation of endothelial cell migration	http://amigo.geneontology.org/amigo/term/GO:0010595	84	8	2.06171	3.88028	0.00102678	0.0177213	652;2246;6678;7057;7476;8828;10769;27286	SPARC;THBS1;SRPX2;BMP4;FGF1;WNT7A;NRP2;PLK2	geneontology_Biological_Process
GO:0050867	positive regulation of cell activation	http://amigo.geneontology.org/amigo/term/GO:0050867	271	16	6.65145	2.40549	0.00104387	0.0179615	861;1880;3481;3569;3575;3689;3956;4323;5159;6363;6366;7057;7070;7292;7412;10630	THBS1;VCAM1;PDGFRB;CCL21;PDPN;MMP14;IL7R;IGF2;TNFSF4;GPR183;THY1;RUNX1;LGALS1;IL6;ITGB2;CCL19	geneontology_Biological_Process
GO:0071466	cellular response to xenobiotic stimulus	http://amigo.geneontology.org/amigo/term/GO:0071466	105	9	2.57713	3.49225	0.0010818	0.0184461	358;590;1545;1958;2326;2706;3383;5176;8639	GJB2;SERPINF1;FMO1;AOC3;AQP1;CYP1B1;ICAM1;EGR1;BCHE	geneontology_Biological_Process
GO:0035107	appendage morphogenesis	http://amigo.geneontology.org/amigo/term/GO:0035107	105	9	2.57713	3.49225	0.0010818	0.0184461	652;860;4920;5396;6423;7291;7476;9464;26585	SFRP2;PRRX1;TWIST1;GREM1;BMP4;HAND2;WNT7A;RUNX2;ROR2	geneontology_Biological_Process
GO:0035108	limb morphogenesis	http://amigo.geneontology.org/amigo/term/GO:0035108	105	9	2.57713	3.49225	0.0010818	0.0184461	652;860;4920;5396;6423;7291;7476;9464;26585	SFRP2;PRRX1;TWIST1;GREM1;BMP4;HAND2;WNT7A;RUNX2;ROR2	geneontology_Biological_Process
GO:0051604	protein maturation	http://amigo.geneontology.org/amigo/term/GO:0051604	247	15	6.0624	2.47427	0.00112368	0.0191025	165;713;714;716;719;728;1311;2619;3075;4323;5054;5328;7057;9509;85409	SERPINE1;AEBP1;COMP;ADAMTS2;PLAU;THBS1;MMP14;NKD2;GAS1;C1S;CFH;C5AR1;C3AR1;C1QB;C1QC	geneontology_Biological_Process
GO:0002446	neutrophil mediated immunity	http://amigo.geneontology.org/amigo/term/GO:0002446	382	20	9.37585	2.13314	0.00115198	0.0194972	719;728;948;1265;1536;1675;2212;2357;3569;3689;4069;4318;4973;5328;5329;6515;7077;7130;11031;22918	PLAU;TNFAIP6;RAB31;MMP9;TIMP2;CNN2;LYZ;CD36;FCGR2A;FPR1;C5AR1;CFD;SLC2A3;C3AR1;OLR1;CYBB;IL6;CD93;ITGB2;PLAUR	geneontology_Biological_Process
GO:1905314	semi-lunar valve development	http://amigo.geneontology.org/amigo/term/GO:1905314	33	5	0.809956	6.17318	0.00115722	0.0194972	652;2006;6615;7291;11117	EMILIN1;TWIST1;BMP4;ELN;SNAI1	geneontology_Biological_Process
GO:0071622	regulation of granulocyte chemotaxis	http://amigo.geneontology.org/amigo/term/GO:0071622	33	5	0.809956	6.17318	0.00115722	0.0194972	719;728;6363;6366;7057	THBS1;CCL21;C5AR1;C3AR1;CCL19	geneontology_Biological_Process
GO:1903037	regulation of leukocyte cell-cell adhesion	http://amigo.geneontology.org/amigo/term/GO:1903037	248	15	6.08694	2.46429	0.00117029	0.0196588	652;861;3383;3481;3569;3575;3956;6363;6366;6387;7070;7292;7412;10457;11326	CXCL12;VCAM1;CCL21;BMP4;IL7R;IGF2;GPNMB;VSIG4;TNFSF4;THY1;RUNX1;LGALS1;IL6;ICAM1;CCL19	geneontology_Biological_Process
GO:0048736	appendage development	http://amigo.geneontology.org/amigo/term/GO:0048736	128	10	3.14165	3.18304	0.00118829	0.0198434	652;860;1311;4920;5396;6423;7291;7476;9464;26585	SFRP2;COMP;PRRX1;TWIST1;GREM1;BMP4;HAND2;WNT7A;RUNX2;ROR2	geneontology_Biological_Process
GO:0060173	limb development	http://amigo.geneontology.org/amigo/term/GO:0060173	128	10	3.14165	3.18304	0.00118829	0.0198434	652;860;1311;4920;5396;6423;7291;7476;9464;26585	SFRP2;COMP;PRRX1;TWIST1;GREM1;BMP4;HAND2;WNT7A;RUNX2;ROR2	geneontology_Biological_Process
GO:0001936	regulation of endothelial cell proliferation	http://amigo.geneontology.org/amigo/term/GO:0001936	107	9	2.62622	3.42698	0.00123723	0.020523	187;652;1893;6356;6387;6678;7057;7857;8828	CCL11;SPARC;ECM1;CXCL12;THBS1;SCG2;BMP4;APLNR;NRP2	geneontology_Biological_Process
GO:0050727	regulation of inflammatory response	http://amigo.geneontology.org/amigo/term/GO:0050727	302	17	7.41232	2.29348	0.00123876	0.020523	713;714;716;719;728;2167;3075;3569;3689;4318;4907;5054;5176;5733;7052;7130;7292	SERPINE1;SERPINF1;FABP4;NT5E;TNFAIP6;MMP9;C1S;TNFSF4;TGM2;PTGER3;CFH;C5AR1;C3AR1;C1QB;IL6;ITGB2;C1QC	geneontology_Biological_Process
GO:0009792	embryo development ending in birth or egg hatching	http://amigo.geneontology.org/amigo/term/GO:0009792	470	23	11.5357	1.99381	0.00123986	0.020523	652;860;1277;1301;1909;3200;3202;3481;3976;4188;4323;4920;5156;5396;6423;6615;6935;7043;7291;8321;9464;10365;84525	SFRP2;COL11A1;COL1A1;PRRX1;MMP14;EDNRA;TWIST1;PDGFRA;BMP4;IGF2;FZD1;TGFB3;LIF;KLF2;HOXA5;MDFI;HAND2;ZEB1;RUNX2;ROR2;HOPX;SNAI1;HOXA3	geneontology_Biological_Process
GO:0034110	regulation of homotypic cell-cell adhesion	http://amigo.geneontology.org/amigo/term/GO:0034110	20	4	0.490882	8.14859	0.00125889	0.020597	3956;5592;10630;114897	PDPN;C1QTNF1;LGALS1;PRKG1	geneontology_Biological_Process
GO:1902624	positive regulation of neutrophil migration	http://amigo.geneontology.org/amigo/term/GO:1902624	20	4	0.490882	8.14859	0.00125889	0.020597	719;728;6363;6366	CCL21;C5AR1;C3AR1;CCL19	geneontology_Biological_Process
GO:0071624	positive regulation of granulocyte chemotaxis	http://amigo.geneontology.org/amigo/term/GO:0071624	20	4	0.490882	8.14859	0.00125889	0.020597	719;728;6363;6366	CCL21;C5AR1;C3AR1;CCL19	geneontology_Biological_Process
GO:0045649	regulation of macrophage differentiation	http://amigo.geneontology.org/amigo/term/GO:0045649	20	4	0.490882	8.14859	0.00125889	0.020597	714;3624;3976;4920	INHBA;LIF;ROR2;C1QC	geneontology_Biological_Process
GO:0010951	negative regulation of endopeptidase activity	http://amigo.geneontology.org/amigo/term/GO:0010951	176	12	4.31976	2.77793	0.0013134	0.021427	358;1293;4318;5054;5176;5329;6423;6695;7057;7077;7078;8530	SFRP2;SERPINE1;SERPINF1;COL6A3;THBS1;TIMP3;MMP9;CST7;TIMP2;SPOCK1;AQP1;PLAUR	geneontology_Biological_Process
GO:0097530	granulocyte migration	http://amigo.geneontology.org/amigo/term/GO:0097530	108	9	2.65076	3.39525	0.00132143	0.0214497	719;728;3689;4283;6356;6363;6366;7057;7857	CCL11;THBS1;CCL21;SCG2;C5AR1;CXCL9;C3AR1;ITGB2;CCL19	geneontology_Biological_Process
GO:0010812	negative regulation of cell-substrate adhesion	http://amigo.geneontology.org/amigo/term/GO:0010812	50	6	1.22721	4.88916	0.00132351	0.0214497	1277;3956;4323;5054;6695;7057	COL1A1;SERPINE1;THBS1;MMP14;SPOCK1;LGALS1	geneontology_Biological_Process
GO:1903672	positive regulation of sprouting angiogenesis	http://amigo.geneontology.org/amigo/term/GO:1903672	34	5	0.8345	5.99161	0.00132995	0.0214497	187;2246;3678;10769;27286	ITGA5;SRPX2;APLNR;FGF1;PLK2	geneontology_Biological_Process
GO:0045668	negative regulation of osteoblast differentiation	http://amigo.geneontology.org/amigo/term/GO:0045668	34	5	0.8345	5.99161	0.00132995	0.0214497	3399;7291;9464;26585;117581	TWIST1;GREM1;TWIST2;HAND2;ID3	geneontology_Biological_Process
GO:0048864	stem cell development	http://amigo.geneontology.org/amigo/term/GO:0048864	68	7	1.669	4.19413	0.00133555	0.0214788	652;1909;2335;7291;7476;8828;9464	FN1;EDNRA;TWIST1;BMP4;HAND2;WNT7A;NRP2	geneontology_Biological_Process
GO:1903708	positive regulation of hemopoiesis	http://amigo.geneontology.org/amigo/term/GO:1903708	153	11	3.75525	2.92923	0.00135383	0.0217112	861;2353;3202;3575;3624;3956;3976;4323;4920;6363;7292	INHBA;MMP14;IL7R;LIF;TNFSF4;HOXA5;RUNX1;LGALS1;ROR2;FOS;CCL19	geneontology_Biological_Process
GO:0052547	regulation of peptidase activity	http://amigo.geneontology.org/amigo/term/GO:0052547	332	18	8.14864	2.20896	0.00137147	0.0219319	358;1293;1893;2149;2335;4318;5054;5118;5176;5329;6423;6695;7057;7077;7078;8530;57333;84168	SFRP2;FN1;SERPINE1;SERPINF1;COL6A3;ECM1;THBS1;TIMP3;ANTXR1;PCOLCE;RCN3;MMP9;CST7;TIMP2;SPOCK1;AQP1;F2R;PLAUR	geneontology_Biological_Process
GO:0043405	regulation of MAP kinase activity	http://amigo.geneontology.org/amigo/term/GO:0043405	305	17	7.48595	2.27092	0.00137889	0.0219885	150;652;728;1843;2149;2246;2357;4616;4920;5159;5997;5999;6363;6423;7043;7057;80310	SFRP2;THBS1;PDGFRB;RGS4;BMP4;TGFB3;F2R;ADRA2A;DUSP1;FGF1;RGS2;GADD45B;FPR1;C5AR1;ROR2;PDGFD;CCL19	geneontology_Biological_Process
GO:0055065	metal ion homeostasis	http://amigo.geneontology.org/amigo/term/GO:0055065	474	23	11.6339	1.97698	0.00138657	0.0220488	147;187;719;728;794;948;1909;2149;2357;3200;4283;5156;5350;5732;5733;5739;6356;6363;6366;6387;7052;7070;114897	CCL11;CXCL12;CCL21;CALB2;EDNRA;PDGFRA;APLNR;PLN;C1QTNF1;F2R;TGM2;THY1;PTGER3;CD36;FPR1;C5AR1;CXCL9;C3AR1;PTGER2;HOXA3;CCL19;PTGIR;ADRA1B	geneontology_Biological_Process
GO:0010594	regulation of endothelial cell migration	http://amigo.geneontology.org/amigo/term/GO:0010594	131	10	3.21528	3.11015	0.00141723	0.0224104	652;1634;2246;5176;6678;7057;7476;8828;10769;27286	DCN;SERPINF1;SPARC;THBS1;SRPX2;BMP4;FGF1;WNT7A;NRP2;PLK2	geneontology_Biological_Process
GO:0048754	branching morphogenesis of an epithelial tube	http://amigo.geneontology.org/amigo/term/GO:0048754	131	10	3.21528	3.11015	0.00141723	0.0224104	652;1282;1909;2246;3202;3371;4323;6356;6423;26585	SFRP2;CCL11;MMP14;EDNRA;GREM1;TNC;BMP4;COL4A1;HOXA5;FGF1	geneontology_Biological_Process
GO:0042475	odontogenesis of dentin-containing tooth	http://amigo.geneontology.org/amigo/term/GO:0042475	69	7	1.69354	4.13334	0.00145585	0.022957	652;860;3371;5054;5156;5654;9464	SERPINE1;PDGFRA;TNC;BMP4;HTRA1;HAND2;RUNX2	geneontology_Biological_Process
GO:0035296	regulation of tube diameter	http://amigo.geneontology.org/amigo/term/GO:0035296	110	9	2.69985	3.33352	0.00150371	0.0235152	59;147;150;1311;1909;2149;3383;5592;5997	COMP;ACTA2;EDNRA;F2R;ADRA2A;RGS2;ICAM1;PRKG1;ADRA1B	geneontology_Biological_Process
GO:0097746	regulation of blood vessel diameter	http://amigo.geneontology.org/amigo/term/GO:0097746	110	9	2.69985	3.33352	0.00150371	0.0235152	59;147;150;1311;1909;2149;3383;5592;5997	COMP;ACTA2;EDNRA;F2R;ADRA2A;RGS2;ICAM1;PRKG1;ADRA1B	geneontology_Biological_Process
GO:1903707	negative regulation of hemopoiesis	http://amigo.geneontology.org/amigo/term/GO:1903707	110	9	2.69985	3.33352	0.00150371	0.0235152	652;714;861;2200;3202;3624;7292;9935;10272	INHBA;FBN1;BMP4;TNFSF4;FSTL3;HOXA5;RUNX1;MAFB;C1QC	geneontology_Biological_Process
GO:0032330	regulation of chondrocyte differentiation	http://amigo.geneontology.org/amigo/term/GO:0032330	35	5	0.859044	5.82042	0.00152098	0.0236675	652;860;2202;4017;26585	LOXL2;GREM1;BMP4;EFEMP1;RUNX2	geneontology_Biological_Process
GO:0061309	cardiac neural crest cell development involved in outflow tract morphogenesis	http://amigo.geneontology.org/amigo/term/GO:0061309	10	3	0.245441	12.2229	0.00154271	0.0236675	652;7291;9464	TWIST1;BMP4;HAND2	geneontology_Biological_Process
GO:0051918	negative regulation of fibrinolysis	http://amigo.geneontology.org/amigo/term/GO:0051918	10	3	0.245441	12.2229	0.00154271	0.0236675	5054;7056;7057	SERPINE1;THBS1;THBD	geneontology_Biological_Process
GO:0030207	chondroitin sulfate catabolic process	http://amigo.geneontology.org/amigo/term/GO:0030207	10	3	0.245441	12.2229	0.00154271	0.0236675	633;1462;1634	VCAN;DCN;BGN	geneontology_Biological_Process
GO:0097048	dendritic cell apoptotic process	http://amigo.geneontology.org/amigo/term/GO:0097048	10	3	0.245441	12.2229	0.00154271	0.0236675	6363;6366;6387	CXCL12;CCL21;CCL19	geneontology_Biological_Process
GO:2000668	regulation of dendritic cell apoptotic process	http://amigo.geneontology.org/amigo/term/GO:2000668	10	3	0.245441	12.2229	0.00154271	0.0236675	6363;6366;6387	CXCL12;CCL21;CCL19	geneontology_Biological_Process
GO:0060707	trophoblast giant cell differentiation	http://amigo.geneontology.org/amigo/term/GO:0060707	10	3	0.245441	12.2229	0.00154271	0.0236675	3976;4188;6615	LIF;MDFI;SNAI1	geneontology_Biological_Process
GO:0044706	multi-multicellular organism process	http://amigo.geneontology.org/amigo/term/GO:0044706	180	12	4.41794	2.7162	0.00159184	0.0243551	2353;2354;2706;3678;3976;4313;4318;5997;6696;7043;7056;285590	GJB2;MMP2;ITGA5;FOSB;MMP9;TGFB3;LIF;RGS2;THBD;SH3PXD2B;FOS;SPP1	geneontology_Biological_Process
GO:0010721	negative regulation of cell development	http://amigo.geneontology.org/amigo/term/GO:0010721	256	15	6.28329	2.38728	0.00160539	0.0244962	1281;1809;2200;3399;3569;3956;4035;5376;5997;5999;6695;6696;7070;7476;10769	COL3A1;FBN1;RGS4;PMP22;SPOCK1;DPYSL3;LRP1;THY1;WNT7A;RGS2;LGALS1;PLK2;IL6;SPP1;ID3	geneontology_Biological_Process
GO:0060395	SMAD protein signal transduction	http://amigo.geneontology.org/amigo/term/GO:0060395	52	6	1.27629	4.70111	0.00162788	0.0247726	652;1601;2353;3624;4920;7043	INHBA;BMP4;TGFB3;DAB2;ROR2;FOS	geneontology_Biological_Process
GO:0007565	female pregnancy	http://amigo.geneontology.org/amigo/term/GO:0007565	157	11	3.85343	2.8546	0.00166648	0.025292	2353;2354;2706;3678;3976;4313;4318;5997;6696;7043;7056	GJB2;MMP2;ITGA5;FOSB;MMP9;TGFB3;LIF;RGS2;THBD;FOS;SPP1	geneontology_Biological_Process
GO:0097756	negative regulation of blood vessel diameter	http://amigo.geneontology.org/amigo/term/GO:0097756	71	7	1.74263	4.01691	0.00172172	0.0259911	59;147;150;1311;1909;2149;3383	COMP;ACTA2;EDNRA;F2R;ADRA2A;ICAM1;ADRA1B	geneontology_Biological_Process
GO:0003151	outflow tract morphogenesis	http://amigo.geneontology.org/amigo/term/GO:0003151	71	7	1.74263	4.01691	0.00172172	0.0259911	652;2006;6423;7291;8321;8828;9464	SFRP2;TWIST1;BMP4;FZD1;ELN;HAND2;NRP2	geneontology_Biological_Process
GO:0030003	cellular cation homeostasis	http://amigo.geneontology.org/amigo/term/GO:0030003	454	22	11.143	1.97433	0.00178864	0.0269295	147;187;719;728;794;948;1909;2149;2357;4283;5156;5350;5732;5733;5739;6356;6363;6366;6387;7052;7070;114897	CCL11;CXCL12;CCL21;CALB2;EDNRA;PDGFRA;APLNR;PLN;C1QTNF1;F2R;TGM2;THY1;PTGER3;CD36;FPR1;C5AR1;CXCL9;C3AR1;PTGER2;CCL19;PTGIR;ADRA1B	geneontology_Biological_Process
GO:0042692	muscle cell differentiation	http://amigo.geneontology.org/amigo/term/GO:0042692	286	16	7.01962	2.27933	0.00182634	0.0272798	652;1311;2318;3481;4283;4323;5156;5159;5997;5999;6382;6935;8038;25802;26585;30846	COMP;ADAM12;PDGFRB;MMP14;RGS4;GREM1;PDGFRA;BMP4;IGF2;LMOD1;EHD2;SDC1;RGS2;ZEB1;CXCL9;FLNC	geneontology_Biological_Process
GO:0034695	response to prostaglandin E	http://amigo.geneontology.org/amigo/term/GO:0034695	22	4	0.53997	7.40781	0.00182883	0.0272798	5732;6363;6366;7292	CCL21;TNFSF4;PTGER2;CCL19	geneontology_Biological_Process
GO:0003413	chondrocyte differentiation involved in endochondral bone morphogenesis	http://amigo.geneontology.org/amigo/term/GO:0003413	22	4	0.53997	7.40781	0.00182883	0.0272798	1291;1292;1293;4148	COL6A3;COL6A2;COL6A1;MATN3	geneontology_Biological_Process
GO:0010632	regulation of epithelial cell migration	http://amigo.geneontology.org/amigo/term/GO:0010632	183	12	4.49157	2.67167	0.00183118	0.0272798	652;1634;2246;2252;4318;5176;6678;7057;7476;8828;10769;27286	DCN;SERPINF1;SPARC;THBS1;SRPX2;BMP4;FGF7;MMP9;FGF1;WNT7A;NRP2;PLK2	geneontology_Biological_Process
GO:0048145	regulation of fibroblast proliferation	http://amigo.geneontology.org/amigo/term/GO:0048145	72	7	1.76718	3.96112	0.00186806	0.0277562	358;2335;4921;5156;5159;8877;80310	FN1;PDGFRB;SPHK1;PDGFRA;AQP1;PDGFD;DDR2	geneontology_Biological_Process
GO:2001236	regulation of extrinsic apoptotic signaling pathway	http://amigo.geneontology.org/amigo/term/GO:2001236	136	10	3.338	2.99581	0.00187769	0.0278262	652;3383;3624;5054;6423;7057;7078;7857;8406;219699	SFRP2;INHBA;SERPINE1;THBS1;TIMP3;SCG2;BMP4;SRPX;UNC5B;ICAM1	geneontology_Biological_Process
GO:0022411	cellular component disassembly	http://amigo.geneontology.org/amigo/term/GO:0022411	399	20	9.7931	2.04225	0.00193857	0.0286534	1513;2191;4035;4312;4313;4318;4320;4322;4323;4327;4921;5654;7043;7077;7177;8321;9507;10630;25802;285590	MMP11;CTSK;MMP2;FAP;MMP13;PDPN;MMP14;MMP19;MMP9;FZD1;LMOD1;TPSAB1;TIMP2;ADAMTS4;TGFB3;HTRA1;MMP1;LRP1;SH3PXD2B;DDR2	geneontology_Biological_Process
GO:0006898	receptor-mediated endocytosis	http://amigo.geneontology.org/amigo/term/GO:0006898	235	14	5.76787	2.42724	0.00195465	0.0288159	948;1601;3339;3689;4017;4035;5054;6363;6366;6678;9332;11031;26585;81035	SERPINE1;SPARC;CCL21;COLEC12;LOXL2;GREM1;RAB31;LRP1;CD163;CD36;DAB2;ITGB2;HSPG2;CCL19	geneontology_Biological_Process
GO:0043312	neutrophil degranulation	http://amigo.geneontology.org/amigo/term/GO:0043312	371	19	9.10586	2.08657	0.00196468	0.0288885	719;728;948;1265;1536;1675;2212;2357;3689;4069;4318;4973;5328;5329;6515;7077;7130;11031;22918	PLAU;TNFAIP6;RAB31;MMP9;TIMP2;CNN2;LYZ;CD36;FCGR2A;FPR1;C5AR1;CFD;SLC2A3;C3AR1;OLR1;CYBB;CD93;ITGB2;PLAUR	geneontology_Biological_Process
GO:0070542	response to fatty acid	http://amigo.geneontology.org/amigo/term/GO:0070542	73	7	1.79172	3.90686	0.00202388	0.0295546	948;3371;3399;5732;6363;6366;7292	CCL21;TNC;TNFSF4;CD36;PTGER2;CCL19;ID3	geneontology_Biological_Process
GO:0048144	fibroblast proliferation	http://amigo.geneontology.org/amigo/term/GO:0048144	73	7	1.79172	3.90686	0.00202388	0.0295546	358;2335;4921;5156;5159;8877;80310	FN1;PDGFRB;SPHK1;PDGFRA;AQP1;PDGFD;DDR2	geneontology_Biological_Process
GO:0002283	neutrophil activation involved in immune response	http://amigo.geneontology.org/amigo/term/GO:0002283	372	19	9.13041	2.08096	0.00202565	0.0295546	719;728;948;1265;1536;1675;2212;2357;3689;4069;4318;4973;5328;5329;6515;7077;7130;11031;22918	PLAU;TNFAIP6;RAB31;MMP9;TIMP2;CNN2;LYZ;CD36;FCGR2A;FPR1;C5AR1;CFD;SLC2A3;C3AR1;OLR1;CYBB;CD93;ITGB2;PLAUR	geneontology_Biological_Process
GO:0060391	positive regulation of SMAD protein signal transduction	http://amigo.geneontology.org/amigo/term/GO:0060391	11	3	0.269985	11.1117	0.00208296	0.0297019	652;1601;7043	BMP4;TGFB3;DAB2	geneontology_Biological_Process
GO:1903960	negative regulation of anion transmembrane transport	http://amigo.geneontology.org/amigo/term/GO:1903960	11	3	0.269985	11.1117	0.00208296	0.0297019	5997;5999;7057	THBS1;RGS4;RGS2	geneontology_Biological_Process
GO:0018158	protein oxidation	http://amigo.geneontology.org/amigo/term/GO:0018158	11	3	0.269985	11.1117	0.00208296	0.0297019	4015;4016;4017	LOX;LOXL2;LOXL1	geneontology_Biological_Process
GO:0030206	chondroitin sulfate biosynthetic process	http://amigo.geneontology.org/amigo/term/GO:0030206	11	3	0.269985	11.1117	0.00208296	0.0297019	633;1462;1634	VCAN;DCN;BGN	geneontology_Biological_Process
GO:0050650	chondroitin sulfate proteoglycan biosynthetic process	http://amigo.geneontology.org/amigo/term/GO:0050650	11	3	0.269985	11.1117	0.00208296	0.0297019	633;1462;1634	VCAN;DCN;BGN	geneontology_Biological_Process
GO:0010759	positive regulation of macrophage chemotaxis	http://amigo.geneontology.org/amigo/term/GO:0010759	11	3	0.269985	11.1117	0.00208296	0.0297019	719;728;7057	THBS1;C5AR1;C3AR1	geneontology_Biological_Process
GO:0048934	peripheral nervous system neuron differentiation	http://amigo.geneontology.org/amigo/term/GO:0048934	11	3	0.269985	11.1117	0.00208296	0.0297019	861;2115;9464	ETV1;HAND2;RUNX1	geneontology_Biological_Process
GO:0048935	peripheral nervous system neuron development	http://amigo.geneontology.org/amigo/term/GO:0048935	11	3	0.269985	11.1117	0.00208296	0.0297019	861;2115;9464	ETV1;HAND2;RUNX1	geneontology_Biological_Process
GO:0061430	bone trabecula morphogenesis	http://amigo.geneontology.org/amigo/term/GO:0061430	11	3	0.269985	11.1117	0.00208296	0.0297019	1277;4313;26585	COL1A1;MMP2;GREM1	geneontology_Biological_Process
GO:0072273	metanephric nephron morphogenesis	http://amigo.geneontology.org/amigo/term/GO:0072273	23	4	0.564515	7.08573	0.00217165	0.0307013	652;3976;5159;26585	PDGFRB;GREM1;BMP4;LIF	geneontology_Biological_Process
GO:0090022	regulation of neutrophil chemotaxis	http://amigo.geneontology.org/amigo/term/GO:0090022	23	4	0.564515	7.08573	0.00217165	0.0307013	719;728;6363;6366	CCL21;C5AR1;C3AR1;CCL19	geneontology_Biological_Process
GO:0035150	regulation of tube size	http://amigo.geneontology.org/amigo/term/GO:0035150	116	9	2.84712	3.16109	0.00217475	0.0307013	59;147;150;1311;1909;2149;3383;5592;5997	COMP;ACTA2;EDNRA;F2R;ADRA2A;RGS2;ICAM1;PRKG1;ADRA1B	geneontology_Biological_Process
GO:0050880	regulation of blood vessel size	http://amigo.geneontology.org/amigo/term/GO:0050880	116	9	2.84712	3.16109	0.00217475	0.0307013	59;147;150;1311;1909;2149;3383;5592;5997	COMP;ACTA2;EDNRA;F2R;ADRA2A;RGS2;ICAM1;PRKG1;ADRA1B	geneontology_Biological_Process
GO:0019933	cAMP-mediated signaling	http://amigo.geneontology.org/amigo/term/GO:0019933	139	10	3.41163	2.93115	0.00220752	0.0310865	147;150;187;4283;5350;5732;5733;5739;5997;6343	APLNR;SCT;PLN;ADRA2A;PTGER3;RGS2;CXCL9;PTGER2;PTGIR;ADRA1B	geneontology_Biological_Process
GO:0006873	cellular ion homeostasis	http://amigo.geneontology.org/amigo/term/GO:0006873	462	22	11.3394	1.94014	0.00222425	0.0312443	147;187;719;728;794;948;1909;2149;2357;4283;5156;5350;5732;5733;5739;6356;6363;6366;6387;7052;7070;114897	CCL11;CXCL12;CCL21;CALB2;EDNRA;PDGFRA;APLNR;PLN;C1QTNF1;F2R;TGM2;THY1;PTGER3;CD36;FPR1;C5AR1;CXCL9;C3AR1;PTGER2;CCL19;PTGIR;ADRA1B	geneontology_Biological_Process
GO:0008015	blood circulation	http://amigo.geneontology.org/amigo/term/GO:0008015	405	20	9.94036	2.012	0.00230807	0.0323416	59;147;150;719;1278;1311;1909;2006;2149;2697;3383;4973;5350;5592;5732;5997;5999;6387;23704;27129	COMP;COL1A2;ACTA2;CXCL12;KCNE4;EDNRA;RGS4;ELN;GJA1;PLN;F2R;ADRA2A;RGS2;C3AR1;OLR1;PTGER2;HSPB7;ICAM1;PRKG1;ADRA1B	geneontology_Biological_Process
GO:0051897	positive regulation of protein kinase B signaling	http://amigo.geneontology.org/amigo/term/GO:0051897	140	10	3.43618	2.91021	0.00232729	0.0325304	2246;2252;3481;5156;5159;6363;6366;7057;56917;114897	THBS1;PDGFRB;CCL21;MEIS3;PDGFRA;FGF7;IGF2;C1QTNF1;FGF1;CCL19	geneontology_Biological_Process
GO:0070482	response to oxygen levels	http://amigo.geneontology.org/amigo/term/GO:0070482	293	16	7.19142	2.22487	0.00233324	0.0325331	358;1277;1536;1909;1958;3383;4017;4313;4323;5159;5328;6387;7043;7057;7291;7412	COL1A1;MMP2;PLAU;CXCL12;THBS1;VCAM1;PDGFRB;MMP14;EDNRA;LOXL2;TWIST1;TGFB3;AQP1;CYBB;ICAM1;EGR1	geneontology_Biological_Process
GO:0035282	segmentation	http://amigo.geneontology.org/amigo/term/GO:0035282	75	7	1.84081	3.80268	0.00236553	0.0329024	652;1959;4920;6423;8828;9935;10409	SFRP2;BMP4;EGR2;BASP1;MAFB;NRP2;ROR2	geneontology_Biological_Process
GO:0014910	regulation of smooth muscle cell migration	http://amigo.geneontology.org/amigo/term/GO:0014910	56	6	1.37447	4.36532	0.00239313	0.0330427	4035;5054;5159;5328;5592;80310	SERPINE1;PLAU;PDGFRB;LRP1;PDGFD;PRKG1	geneontology_Biological_Process
GO:0030279	negative regulation of ossification	http://amigo.geneontology.org/amigo/term/GO:0030279	56	6	1.37447	4.36532	0.00239313	0.0330427	1893;3399;7291;9464;26585;117581	ECM1;TWIST1;GREM1;TWIST2;HAND2;ID3	geneontology_Biological_Process
GO:0030512	negative regulation of transforming growth factor beta receptor signaling pathway	http://amigo.geneontology.org/amigo/term/GO:0030512	56	6	1.37447	4.36532	0.00239313	0.0330427	2200;5654;7041;7043;11117;56937	FBN1;EMILIN1;PMEPA1;TGFB1I1;TGFB3;HTRA1	geneontology_Biological_Process
GO:0010038	response to metal ion	http://amigo.geneontology.org/amigo/term/GO:0010038	294	16	7.21597	2.2173	0.00241442	0.0332555	358;1536;1843;2167;2353;2354;3383;4017;4318;5176;5350;6382;6678;7057;7412;10272	SERPINF1;SPARC;FABP4;THBS1;VCAM1;LOXL2;FOSB;MMP9;SDC1;PLN;AQP1;FSTL3;DUSP1;CYBB;FOS;ICAM1	geneontology_Biological_Process
GO:0019932	second-messenger-mediated signaling	http://amigo.geneontology.org/amigo/term/GO:0019932	350	18	8.59044	2.09535	0.00245378	0.0336341	147;150;187;358;948;2357;4283;5350;5592;5732;5733;5739;5997;6343;7057;7412;8877;10231	THBS1;VCAM1;SPHK1;APLNR;SCT;PLN;AQP1;ADRA2A;PTGER3;RGS2;CD36;FPR1;CXCL9;RCAN2;PTGER2;PTGIR;PRKG1;ADRA1B	geneontology_Biological_Process
GO:0006979	response to oxidative stress	http://amigo.geneontology.org/amigo/term/GO:0006979	350	18	8.59044	2.09535	0.00245378	0.0336341	358;948;1277;1536;1545;1843;2353;2706;3569;4318;4323;5156;5159;6363;6382;8321;10365;80310	COL1A1;GJB2;PDGFRB;MMP14;PDGFRA;MMP9;FZD1;SDC1;AQP1;KLF2;CYP1B1;DUSP1;CD36;PDGFD;CYBB;FOS;IL6;CCL19	geneontology_Biological_Process
GO:0033628	regulation of cell adhesion mediated by integrin	http://amigo.geneontology.org/amigo/term/GO:0033628	39	5	0.95722	5.22346	0.00249109	0.0339229	1545;5054;5328;6366;6423	SFRP2;SERPINE1;PLAU;CCL21;CYP1B1	geneontology_Biological_Process
GO:2000242	negative regulation of reproductive process	http://amigo.geneontology.org/amigo/term/GO:2000242	39	5	0.95722	5.22346	0.00249109	0.0339229	652;1843;3976;5176;6615	SERPINF1;BMP4;LIF;DUSP1;SNAI1	geneontology_Biological_Process
GO:0042119	neutrophil activation	http://amigo.geneontology.org/amigo/term/GO:0042119	379	19	9.30222	2.04252	0.00249882	0.0339229	719;728;948;1265;1536;1675;2212;2357;3689;4069;4318;4973;5328;5329;6515;7077;7130;11031;22918	PLAU;TNFAIP6;RAB31;MMP9;TIMP2;CNN2;LYZ;CD36;FCGR2A;FPR1;C5AR1;CFD;SLC2A3;C3AR1;OLR1;CYBB;CD93;ITGB2;PLAUR	geneontology_Biological_Process
GO:0042110	T cell activation	http://amigo.geneontology.org/amigo/term/GO:0042110	379	19	9.30222	2.04252	0.00249882	0.0339229	652;860;861;1880;1958;3383;3481;3569;3575;3956;6363;6366;6935;7070;7292;7412;9935;10457;11326	VCAM1;CCL21;BMP4;IL7R;IGF2;GPNMB;VSIG4;TNFSF4;GPR183;THY1;ZEB1;RUNX1;MAFB;RUNX2;LGALS1;IL6;ICAM1;EGR1;CCL19	geneontology_Biological_Process
GO:0051924	regulation of calcium ion transport	http://amigo.geneontology.org/amigo/term/GO:0051924	190	12	4.66338	2.57324	0.00250617	0.0339412	150;187;2149;2669;3200;3383;4283;5159;5350;5999;6387;7070	CXCL12;PDGFRB;RGS4;APLNR;GEM;PLN;F2R;ADRA2A;THY1;CXCL9;ICAM1;HOXA3	geneontology_Biological_Process
GO:0009636	response to toxic substance	http://amigo.geneontology.org/amigo/term/GO:0009636	408	20	10.014	1.9972	0.00251411	0.0339674	358;948;1134;1277;1536;1545;1843;1958;2353;3371;3383;3569;5159;5997;5999;6382;6678;7412;10365;80310	COL1A1;SPARC;VCAM1;PDGFRB;RGS4;TNC;SDC1;AQP1;KLF2;CYP1B1;DUSP1;RGS2;CD36;CHRNA1;PDGFD;CYBB;FOS;IL6;ICAM1;EGR1	geneontology_Biological_Process
GO:0042542	response to hydrogen peroxide	http://amigo.geneontology.org/amigo/term/GO:0042542	119	9	2.92075	3.0814	0.00258981	0.0348557	358;1277;1545;1843;3569;5159;6382;10365;80310	COL1A1;PDGFRB;SDC1;AQP1;KLF2;CYP1B1;DUSP1;PDGFD;IL6	geneontology_Biological_Process
GO:0001952	regulation of cell-matrix adhesion	http://amigo.geneontology.org/amigo/term/GO:0001952	97	8	2.38078	3.36025	0.00259216	0.0348557	948;4323;5054;5328;6366;7057;7070;26585	SERPINE1;PLAU;THBS1;CCL21;MMP14;GREM1;THY1;CD36	geneontology_Biological_Process
GO:0061307	cardiac neural crest cell differentiation involved in heart development	http://amigo.geneontology.org/amigo/term/GO:0061307	12	3	0.294529	10.1857	0.00272723	0.0360721	652;7291;9464	TWIST1;BMP4;HAND2	geneontology_Biological_Process
GO:0061308	cardiac neural crest cell development involved in heart development	http://amigo.geneontology.org/amigo/term/GO:0061308	12	3	0.294529	10.1857	0.00272723	0.0360721	652;7291;9464	TWIST1;BMP4;HAND2	geneontology_Biological_Process
GO:0009886	post-embryonic animal morphogenesis	http://amigo.geneontology.org/amigo/term/GO:0009886	12	3	0.294529	10.1857	0.00272723	0.0360721	2200;2202;4237	FBN1;EFEMP1;MFAP2	geneontology_Biological_Process
GO:0032331	negative regulation of chondrocyte differentiation	http://amigo.geneontology.org/amigo/term/GO:0032331	12	3	0.294529	10.1857	0.00272723	0.0360721	652;2202;26585	GREM1;BMP4;EFEMP1	geneontology_Biological_Process
GO:0003337	mesenchymal to epithelial transition involved in metanephros morphogenesis	http://amigo.geneontology.org/amigo/term/GO:0003337	12	3	0.294529	10.1857	0.00272723	0.0360721	652;3976;26585	GREM1;BMP4;LIF	geneontology_Biological_Process
GO:1901722	regulation of cell proliferation involved in kidney development	http://amigo.geneontology.org/amigo/term/GO:1901722	12	3	0.294529	10.1857	0.00272723	0.0360721	652;1958;80310	BMP4;PDGFD;EGR1	geneontology_Biological_Process
GO:0035988	chondrocyte proliferation	http://amigo.geneontology.org/amigo/term/GO:0035988	12	3	0.294529	10.1857	0.00272723	0.0360721	1311;4323;4921	COMP;MMP14;DDR2	geneontology_Biological_Process
GO:0001890	placenta development	http://amigo.geneontology.org/amigo/term/GO:0001890	120	9	2.94529	3.05572	0.00274132	0.0360898	1634;2706;3481;3976;4188;5654;6615;6696;8728	GJB2;DCN;IGF2;LIF;HTRA1;ADAM19;MDFI;SNAI1;SPP1	geneontology_Biological_Process
GO:1902107	positive regulation of leukocyte differentiation	http://amigo.geneontology.org/amigo/term/GO:1902107	120	9	2.94529	3.05572	0.00274132	0.0360898	861;2353;3575;3956;3976;4323;4920;6363;7292	MMP14;IL7R;LIF;TNFSF4;RUNX1;LGALS1;ROR2;FOS;CCL19	geneontology_Biological_Process
GO:0030316	osteoclast differentiation	http://amigo.geneontology.org/amigo/term/GO:0030316	77	7	1.8899	3.70391	0.00275002	0.0361203	1436;1880;2200;2353;9644;9935;10272	FBN1;GPR183;FSTL3;MAFB;CSF1R;FOS;SH3PXD2A	geneontology_Biological_Process
GO:0032970	regulation of actin filament-based process	http://amigo.geneontology.org/amigo/term/GO:0032970	298	16	7.31414	2.18754	0.00276306	0.0362077	1265;1436;3383;4035;5156;5159;5350;5999;6356;6366;6387;7043;10630;25802;122786;285590	CCL11;CXCL12;PDGFRB;CCL21;PDPN;RGS4;PDGFRA;LMOD1;PLN;TGFB3;CNN2;FRMD6;LRP1;CSF1R;SH3PXD2B;ICAM1	geneontology_Biological_Process
GO:0035850	epithelial cell differentiation involved in kidney development	http://amigo.geneontology.org/amigo/term/GO:0035850	40	5	0.981764	5.09287	0.00279093	0.0363205	59;652;3976;10409;26585	ACTA2;GREM1;BMP4;LIF;BASP1	geneontology_Biological_Process
GO:0002762	negative regulation of myeloid leukocyte differentiation	http://amigo.geneontology.org/amigo/term/GO:0002762	40	5	0.981764	5.09287	0.00279093	0.0363205	714;2200;3624;9935;10272	INHBA;FBN1;FSTL3;MAFB;C1QC	geneontology_Biological_Process
GO:0010463	mesenchymal cell proliferation	http://amigo.geneontology.org/amigo/term/GO:0010463	40	5	0.981764	5.09287	0.00279093	0.0363205	652;2252;5396;6935;9464	PRRX1;BMP4;FGF7;HAND2;ZEB1	geneontology_Biological_Process
GO:0034103	regulation of tissue remodeling	http://amigo.geneontology.org/amigo/term/GO:0034103	58	6	1.42356	4.21479	0.0028644	0.0371062	1436;3569;6696;9464;10457;26585	GREM1;GPNMB;HAND2;CSF1R;IL6;SPP1	geneontology_Biological_Process
GO:1903845	negative regulation of cellular response to transforming growth factor beta stimulus	http://amigo.geneontology.org/amigo/term/GO:1903845	58	6	1.42356	4.21479	0.0028644	0.0371062	2200;5654;7041;7043;11117;56937	FBN1;EMILIN1;PMEPA1;TGFB1I1;TGFB3;HTRA1	geneontology_Biological_Process
GO:0003013	circulatory system process	http://amigo.geneontology.org/amigo/term/GO:0003013	413	20	10.1367	1.97303	0.00289194	0.0373773	59;147;150;719;1278;1311;1909;2006;2149;2697;3383;4973;5350;5592;5732;5997;5999;6387;23704;27129	COMP;COL1A2;ACTA2;CXCL12;KCNE4;EDNRA;RGS4;ELN;GJA1;PLN;F2R;ADRA2A;RGS2;C3AR1;OLR1;PTGER2;HSPB7;ICAM1;PRKG1;ADRA1B	geneontology_Biological_Process
GO:0032526	response to retinoic acid	http://amigo.geneontology.org/amigo/term/GO:0032526	78	7	1.91444	3.65642	0.00295939	0.037978	358;1277;1843;2706;3371;5159;5176	COL1A1;GJB2;SERPINF1;PDGFRB;TNC;AQP1;DUSP1	geneontology_Biological_Process
GO:0036230	granulocyte activation	http://amigo.geneontology.org/amigo/term/GO:0036230	385	19	9.44948	2.01069	0.00297537	0.037978	719;728;948;1265;1536;1675;2212;2357;3689;4069;4318;4973;5328;5329;6515;7077;7130;11031;22918	PLAU;TNFAIP6;RAB31;MMP9;TIMP2;CNN2;LYZ;CD36;FCGR2A;FPR1;C5AR1;CFD;SLC2A3;C3AR1;OLR1;CYBB;CD93;ITGB2;PLAUR	geneontology_Biological_Process
GO:0044319	wound healing, spreading of cells	http://amigo.geneontology.org/amigo/term/GO:0044319	25	4	0.613603	6.51888	0.00298537	0.037978	1289;3678;7476;10630	COL5A1;PDPN;ITGA5;WNT7A	geneontology_Biological_Process
GO:0090505	epiboly involved in wound healing	http://amigo.geneontology.org/amigo/term/GO:0090505	25	4	0.613603	6.51888	0.00298537	0.037978	1289;3678;7476;10630	COL5A1;PDPN;ITGA5;WNT7A	geneontology_Biological_Process
GO:1902622	regulation of neutrophil migration	http://amigo.geneontology.org/amigo/term/GO:1902622	25	4	0.613603	6.51888	0.00298537	0.037978	719;728;6363;6366	CCL21;C5AR1;C3AR1;CCL19	geneontology_Biological_Process
GO:0021602	cranial nerve morphogenesis	http://amigo.geneontology.org/amigo/term/GO:0021602	25	4	0.613603	6.51888	0.00298537	0.037978	1959;3200;8828;9935	EGR2;MAFB;NRP2;HOXA3	geneontology_Biological_Process
GO:0060325	face morphogenesis	http://amigo.geneontology.org/amigo/term/GO:0060325	25	4	0.613603	6.51888	0.00298537	0.037978	1277;4313;5156;7043	COL1A1;MMP2;PDGFRA;TGFB3	geneontology_Biological_Process
GO:0035051	cardiocyte differentiation	http://amigo.geneontology.org/amigo/term/GO:0035051	122	9	2.99438	3.00563	0.00306537	0.0389082	652;5156;5159;5997;5999;7291;7412;9464;26585	VCAM1;PDGFRB;RGS4;TWIST1;GREM1;PDGFRA;BMP4;HAND2;RGS2	geneontology_Biological_Process
GO:1903524	positive regulation of blood circulation	http://amigo.geneontology.org/amigo/term/GO:1903524	59	6	1.4481	4.14335	0.00312454	0.0395705	147;2149;3383;5732;5997;5999	RGS4;F2R;RGS2;PTGER2;ICAM1;ADRA1B	geneontology_Biological_Process
GO:0090090	negative regulation of canonical Wnt signaling pathway	http://amigo.geneontology.org/amigo/term/GO:0090090	100	8	2.45441	3.25944	0.00313484	0.0396123	1601;1958;3487;4920;6423;8321;26585;85409	SFRP2;NKD2;GREM1;FZD1;IGFBP4;DAB2;ROR2;EGR1	geneontology_Biological_Process
GO:0072676	lymphocyte migration	http://amigo.geneontology.org/amigo/term/GO:0072676	79	7	1.93898	3.61014	0.00318075	0.040103	1880;1893;3383;6356;6363;6366;6387	CCL11;ECM1;CXCL12;CCL21;GPR183;ICAM1;CCL19	geneontology_Biological_Process
GO:0046683	response to organophosphorus	http://amigo.geneontology.org/amigo/term/GO:0046683	123	9	3.01893	2.98119	0.00323835	0.0407384	358;1277;1843;2353;2354;4327;6382;6678;7056	COL1A1;SPARC;MMP19;FOSB;SDC1;AQP1;DUSP1;THBD;FOS	geneontology_Biological_Process
GO:0050731	positive regulation of peptidyl-tyrosine phosphorylation	http://amigo.geneontology.org/amigo/term/GO:0050731	171	11	4.19704	2.62089	0.0032568	0.0408797	150;948;1272;1436;2252;3383;3481;3569;3678;3976;26585	ITGA5;GREM1;FGF7;IGF2;LIF;ADRA2A;CD36;CSF1R;CNTN1;IL6;ICAM1	geneontology_Biological_Process
GO:0060562	epithelial tube morphogenesis	http://amigo.geneontology.org/amigo/term/GO:0060562	250	14	6.13603	2.28161	0.00344162	0.0429396	652;1282;1436;1909;2246;3202;3371;4323;6356;6423;7291;8321;9464;26585	SFRP2;CCL11;MMP14;EDNRA;TWIST1;GREM1;TNC;BMP4;FZD1;COL4A1;HOXA5;HAND2;FGF1;CSF1R	geneontology_Biological_Process
GO:0090504	epiboly	http://amigo.geneontology.org/amigo/term/GO:0090504	26	4	0.638147	6.26815	0.00346109	0.0429396	1289;3678;7476;10630	COL5A1;PDPN;ITGA5;WNT7A	geneontology_Biological_Process
GO:0071875	adrenergic receptor signaling pathway	http://amigo.geneontology.org/amigo/term/GO:0071875	26	4	0.638147	6.26815	0.00346109	0.0429396	147;150;5350;5997	PLN;ADRA2A;RGS2;ADRA1B	geneontology_Biological_Process
GO:0010573	vascular endothelial growth factor production	http://amigo.geneontology.org/amigo/term/GO:0010573	26	4	0.638147	6.26815	0.00346109	0.0429396	719;728;1545;3569	CYP1B1;C5AR1;C3AR1;IL6	geneontology_Biological_Process
GO:0010574	regulation of vascular endothelial growth factor production	http://amigo.geneontology.org/amigo/term/GO:0010574	26	4	0.638147	6.26815	0.00346109	0.0429396	719;728;1545;3569	CYP1B1;C5AR1;C3AR1;IL6	geneontology_Biological_Process
GO:0060425	lung morphogenesis	http://amigo.geneontology.org/amigo/term/GO:0060425	42	5	1.03085	4.85035	0.0034676	0.0429396	652;2252;3202;3371;3976	TNC;BMP4;FGF7;LIF;HOXA5	geneontology_Biological_Process
GO:0090192	regulation of glomerulus development	http://amigo.geneontology.org/amigo/term/GO:0090192	13	3	0.319073	9.40222	0.00348159	0.0429396	652;1958;80310	BMP4;PDGFD;EGR1	geneontology_Biological_Process
GO:1905048	regulation of metallopeptidase activity	http://amigo.geneontology.org/amigo/term/GO:1905048	13	3	0.319073	9.40222	0.00348159	0.0429396	7077;7078;84168	TIMP3;ANTXR1;TIMP2	geneontology_Biological_Process
GO:0001938	positive regulation of endothelial cell proliferation	http://amigo.geneontology.org/amigo/term/GO:0001938	81	7	1.98807	3.521	0.00366123	0.045057	187;652;1893;6356;6387;7857;8828	CCL11;ECM1;CXCL12;SCG2;BMP4;APLNR;NRP2	geneontology_Biological_Process
GO:0003002	regionalization	http://amigo.geneontology.org/amigo/term/GO:0003002	252	14	6.18512	2.2635	0.00369597	0.0453029	652;1959;2246;3200;3202;4188;4920;6423;6615;7476;8828;9935;10409;26585	SFRP2;GREM1;BMP4;EGR2;BASP1;HOXA5;MDFI;FGF1;WNT7A;MAFB;NRP2;ROR2;SNAI1;HOXA3	geneontology_Biological_Process
GO:0002920	regulation of humoral immune response	http://amigo.geneontology.org/amigo/term/GO:0002920	61	6	1.49719	4.00751	0.00369722	0.0453029	713;714;716;719;728;3075	C1S;CFH;C5AR1;C3AR1;C1QB;C1QC	geneontology_Biological_Process
GO:0007188	adenylate cyclase-modulating G protein-coupled receptor signaling pathway	http://amigo.geneontology.org/amigo/term/GO:0007188	174	11	4.27068	2.57571	0.00372008	0.0454846	147;150;1909;2357;4283;5350;5732;5733;5739;5996;5997	EDNRA;PLN;ADRA2A;PTGER3;RGS2;RGS1;FPR1;CXCL9;PTGER2;PTGIR;ADRA1B	geneontology_Biological_Process
GO:0030098	lymphocyte differentiation	http://amigo.geneontology.org/amigo/term/GO:0030098	280	15	6.87235	2.18266	0.00379278	0.0462019	652;860;861;1880;1958;3569;3575;3624;3956;4323;6363;6935;7292;7412;9935	INHBA;VCAM1;MMP14;BMP4;IL7R;TNFSF4;GPR183;ZEB1;RUNX1;MAFB;RUNX2;LGALS1;IL6;EGR1;CCL19	geneontology_Biological_Process
GO:0001819	positive regulation of cytokine production	http://amigo.geneontology.org/amigo/term/GO:0001819	336	17	8.24682	2.0614	0.00379507	0.0462019	150;719;728;861;948;1436;1536;1545;1958;2149;3569;4060;5054;6363;7057;7291;7292	LUM;SERPINE1;THBS1;TWIST1;F2R;TNFSF4;ADRA2A;CYP1B1;CD36;RUNX1;CSF1R;C5AR1;C3AR1;CYBB;IL6;EGR1;CCL19	geneontology_Biological_Process
GO:0060537	muscle tissue development	http://amigo.geneontology.org/amigo/term/GO:0060537	308	16	7.55959	2.11652	0.00382119	0.0464201	652;1134;1281;1301;1634;1958;1959;2353;5156;5159;5350;5997;5999;7291;9242;26585	COL11A1;COL3A1;DCN;MSC;PDGFRB;RGS4;TWIST1;GREM1;PDGFRA;BMP4;PLN;EGR2;RGS2;CHRNA1;FOS;EGR1	geneontology_Biological_Process
GO:0003179	heart valve morphogenesis	http://amigo.geneontology.org/amigo/term/GO:0003179	43	5	1.0554	4.73755	0.00384678	0.046432	652;2006;6615;7291;11117	EMILIN1;TWIST1;BMP4;ELN;SNAI1	geneontology_Biological_Process
GO:0048662	negative regulation of smooth muscle cell proliferation	http://amigo.geneontology.org/amigo/term/GO:0048662	43	5	1.0554	4.73755	0.00384678	0.046432	1264;4969;5592;5739;7043	CNN1;TGFB3;OGN;PTGIR;PRKG1	geneontology_Biological_Process
GO:0007528	neuromuscular junction development	http://amigo.geneontology.org/amigo/term/GO:0007528	43	5	1.0554	4.73755	0.00384678	0.046432	1134;1282;2149;3371;23024	TNC;COL4A1;F2R;CHRNA1;PDZRN3	geneontology_Biological_Process
GO:0071549	cellular response to dexamethasone stimulus	http://amigo.geneontology.org/amigo/term/GO:0071549	27	4	0.662691	6.036	0.00398584	0.0480082	358;2706;3383;5176	GJB2;SERPINF1;AQP1;ICAM1	geneontology_Biological_Process
GO:0014909	smooth muscle cell migration	http://amigo.geneontology.org/amigo/term/GO:0014909	62	6	1.52173	3.94287	0.00401113	0.0482103	4035;5054;5159;5328;5592;80310	SERPINE1;PLAU;PDGFRB;LRP1;PDGFD;PRKG1	geneontology_Biological_Process
GO:0007389	pattern specification process	http://amigo.geneontology.org/amigo/term/GO:0007389	310	16	7.60867	2.10286	0.00406845	0.0487955	652;1959;2246;3200;3202;4188;4920;6423;6615;6935;7476;8828;9464;9935;10409;26585	SFRP2;GREM1;BMP4;EGR2;BASP1;HOXA5;MDFI;HAND2;FGF1;WNT7A;ZEB1;MAFB;NRP2;ROR2;SNAI1;HOXA3	geneontology_Biological_Process
GO:0009410	response to xenobiotic stimulus	http://amigo.geneontology.org/amigo/term/GO:0009410	202	12	4.95791	2.42037	0.00412672	0.0493898	358;590;1545;1958;2326;2354;2706;3383;5176;5997;5999;8639	GJB2;SERPINF1;RGS4;FMO1;FOSB;AOC3;AQP1;CYP1B1;RGS2;ICAM1;EGR1;BCHE	geneontology_Biological_Process
GO:0031012	extracellular matrix	http://amigo.geneontology.org/amigo/term/GO:0031012	344	83	6.98019	11.8908	0	0	165;633;713;714;1277;1278;1281;1282;1284;1289;1290;1291;1292;1293;1295;1296;1300;1301;1311;1462;1634;1805;1893;2006;2162;2199;2200;2202;2246;2335;3339;3371;3383;3910;3912;3956;4015;4016;4017;4053;4060;4148;4237;4239;4312;4313;4318;4320;4322;4323;4327;4811;4969;5054;5118;5176;5654;6423;6678;7041;7043;7045;7052;7057;7058;7077;7078;7177;7476;8076;8728;9507;9509;10085;11117;22795;25878;26585;50509;64…	SFRP2;COL11A1;LUM;MMP11;THBS2;COL3A1;FN1;LRRC15;COL5A1;COL10A1;COL5A2;COL1A1;VCAN;SERPINE1;COL8A1;AEBP1;COMP;MMP2;COL1A2;DCN;SERPINF1;COL6A3;LOX;ADAMTS2;SPARC;MMP13;ECM1;FBN1;THBS1;COL6A2;TIMP3;COL5A3;COL6A1;MFAP4;EMILIN1;BGN;MFAP5;MMP14;DPT;COLEC12;PCOLCE;TGFBI;F13A1;MXRA5;LOXL2;MMP19;FBLN2;EDIL3;LOXL1;GREM1;TNC;NID2;MMP9;EFEMP1;TGFB1I1;NID1;ELN;TPSAB1;LAMB1;TIMP2;LAMA4;COL4A1;ADAMTS4;TGFB3;LTBP…	geneontology_Cellular_Component
GO:0062023	collagen-containing extracellular matrix	http://amigo.geneontology.org/amigo/term/GO:0062023	278	73	5.64097	12.941	0	0	165;633;713;714;1277;1278;1281;1282;1284;1289;1290;1291;1292;1293;1295;1296;1300;1301;1311;1462;1634;1805;1893;2006;2162;2199;2200;2202;2335;3339;3371;3383;3910;3912;3956;4016;4017;4053;4060;4237;4239;4313;4318;4811;4969;5054;5118;5176;5654;6423;6678;7041;7043;7045;7052;7057;7058;7077;7078;7177;8076;8728;9507;9509;10085;11117;22795;25878;26585;50509;64499;131578;131873	SFRP2;COL11A1;LUM;THBS2;COL3A1;FN1;LRRC15;COL5A1;COL10A1;COL5A2;COL1A1;VCAN;SERPINE1;COL8A1;AEBP1;COMP;MMP2;COL1A2;DCN;SERPINF1;COL6A3;ADAMTS2;SPARC;ECM1;FBN1;THBS1;COL6A2;TIMP3;COL5A3;COL6A1;MFAP4;EMILIN1;BGN;MFAP5;DPT;PCOLCE;TGFBI;F13A1;MXRA5;LOXL2;FBLN2;EDIL3;LOXL1;GREM1;TNC;NID2;MMP9;EFEMP1;TGFB1I1;NID1;ELN;TPSAB1;LAMB1;TIMP2;LAMA4;COL4A1;ADAMTS4;TGFB3;LTBP2;OGN;COL8A2;MFAP2;TGM2;HTRA1;ADAM19…	geneontology_Cellular_Component
GO:0005788	endoplasmic reticulum lumen	http://amigo.geneontology.org/amigo/term/GO:0005788	234	36	4.74816	7.58189	0	0	590;652;1277;1278;1281;1282;1284;1289;1290;1291;1292;1293;1295;1296;1300;1301;1462;2200;2326;2335;3371;3487;3569;3912;3956;4148;5329;6696;7057;7476;7857;10272;11167;50509;57333;80310	COL11A1;COL3A1;FN1;COL5A1;COL10A1;COL5A2;COL1A1;VCAN;COL8A1;COL1A2;COL6A3;FBN1;THBS1;COL6A2;COL5A3;COL6A1;SCG2;RCN3;FMO1;TNC;BMP4;FSTL1;LAMB1;COL4A1;IGFBP4;COL8A2;FSTL3;WNT7A;MATN3;LGALS1;PDGFD;IL6;COL4A2;PLAUR;BCHE;SPP1	geneontology_Cellular_Component
GO:0005604	basement membrane	http://amigo.geneontology.org/amigo/term/GO:0005604	73	20	1.48126	13.502	0	0	1282;1284;1289;1295;1296;2200;2335;3339;3371;3910;3912;4016;4017;4811;5176;6678;7045;7058;7078;22795	THBS2;FN1;COL5A1;COL8A1;SERPINF1;SPARC;FBN1;TIMP3;TGFBI;LOXL2;LOXL1;TNC;NID2;NID1;LAMB1;LAMA4;COL4A1;COL8A2;COL4A2;HSPG2	geneontology_Cellular_Component
GO:0005581	collagen trimer	http://amigo.geneontology.org/amigo/term/GO:0005581	58	24	1.17689	20.3927	0	0	713;714;1277;1278;1281;1282;1284;1289;1290;1291;1292;1293;1295;1296;1300;1301;1634;4015;4060;11117;50509;81035;114897;131873	COL11A1;LUM;COL3A1;COL5A1;COL10A1;COL5A2;COL1A1;COL8A1;COL1A2;DCN;COL6A3;LOX;COL6A2;COL5A3;COL6A1;EMILIN1;COLEC12;C1QTNF1;COL4A1;COL8A2;C1QB;COL4A2;C1QC;COL6A6	geneontology_Cellular_Component
GO:0044420	extracellular matrix component	http://amigo.geneontology.org/amigo/term/GO:0044420	43	19	0.872524	21.7759	0	0	1277;1278;1281;1282;1284;1289;1290;1295;1301;2006;2200;3371;3912;4060;4237;4239;8076;11117;50509	COL11A1;LUM;COL3A1;COL5A1;COL5A2;COL1A1;COL8A1;COL1A2;FBN1;COL5A3;MFAP4;EMILIN1;MFAP5;TNC;ELN;LAMB1;COL4A1;MFAP2;COL4A2	geneontology_Cellular_Component
GO:0098644	complex of collagen trimers	http://amigo.geneontology.org/amigo/term/GO:0098644	18	11	0.365243	30.117	5.10703e-15	5.1581e-13	1277;1278;1281;1282;1284;1289;1290;1295;1301;4060;50509	COL11A1;LUM;COL3A1;COL5A1;COL5A2;COL1A1;COL8A1;COL1A2;COL5A3;COL4A1;COL4A2	geneontology_Cellular_Component
GO:0005583	fibrillar collagen trimer	http://amigo.geneontology.org/amigo/term/GO:0005583	10	8	0.202913	39.4258	1.09335e-12	8.58885e-11	1277;1278;1281;1289;1290;1301;4060;50509	COL11A1;LUM;COL3A1;COL5A1;COL5A2;COL1A1;COL1A2;COL5A3	geneontology_Cellular_Component
GO:0098643	banded collagen fibril	http://amigo.geneontology.org/amigo/term/GO:0098643	10	8	0.202913	39.4258	1.09335e-12	8.58885e-11	1277;1278;1281;1289;1290;1301;4060;50509	COL11A1;LUM;COL3A1;COL5A1;COL5A2;COL1A1;COL1A2;COL5A3	geneontology_Cellular_Component
GO:0005925	focal adhesion	http://amigo.geneontology.org/amigo/term/GO:0005925	371	26	7.52806	3.45375	3.05993e-08	2.16337e-06	1264;1265;1601;2191;2318;2697;3339;3371;3383;3678;3689;4035;4323;4921;5159;5328;5329;7041;7052;7070;8321;9902;22801;23022;91179;91624	ITGA11;FAP;PLAU;PDGFRB;MMP14;ITGA5;TNC;CNN1;TGFB1I1;FZD1;GJA1;SCARF2;PALLD;CNN2;MRC2;NEXN;TGM2;LRP1;THY1;DAB2;ICAM1;DDR2;ITGB2;HSPG2;PLAUR;FLNC	geneontology_Cellular_Component
GO:0005924	cell-substrate adherens junction	http://amigo.geneontology.org/amigo/term/GO:0005924	373	26	7.56864	3.43523	3.41346e-08	2.19392e-06	1264;1265;1601;2191;2318;2697;3339;3371;3383;3678;3689;4035;4323;4921;5159;5328;5329;7041;7052;7070;8321;9902;22801;23022;91179;91624	ITGA11;FAP;PLAU;PDGFRB;MMP14;ITGA5;TNC;CNN1;TGFB1I1;FZD1;GJA1;SCARF2;PALLD;CNN2;MRC2;NEXN;TGM2;LRP1;THY1;DAB2;ICAM1;DDR2;ITGB2;HSPG2;PLAUR;FLNC	geneontology_Cellular_Component
GO:0030055	cell-substrate junction	http://amigo.geneontology.org/amigo/term/GO:0030055	376	26	7.62951	3.40782	4.01575e-08	2.36594e-06	1264;1265;1601;2191;2318;2697;3339;3371;3383;3678;3689;4035;4323;4921;5159;5328;5329;7041;7052;7070;8321;9902;22801;23022;91179;91624	ITGA11;FAP;PLAU;PDGFRB;MMP14;ITGA5;TNC;CNN1;TGFB1I1;FZD1;GJA1;SCARF2;PALLD;CNN2;MRC2;NEXN;TGM2;LRP1;THY1;DAB2;ICAM1;DDR2;ITGB2;HSPG2;PLAUR;FLNC	geneontology_Cellular_Component
GO:0005912	adherens junction	http://amigo.geneontology.org/amigo/term/GO:0005912	484	27	9.82097	2.74922	1.62155e-06	8.81873e-05	1009;1264;1265;1601;2191;2318;2697;3339;3371;3383;3678;3689;4035;4323;4921;5159;5328;5329;7041;7052;7070;8321;9902;22801;23022;91179;91624	ITGA11;FAP;PLAU;CDH11;PDGFRB;MMP14;ITGA5;TNC;CNN1;TGFB1I1;FZD1;GJA1;SCARF2;PALLD;CNN2;MRC2;NEXN;TGM2;LRP1;THY1;DAB2;ICAM1;DDR2;ITGB2;HSPG2;PLAUR;FLNC	geneontology_Cellular_Component
GO:0042581	specific granule	http://amigo.geneontology.org/amigo/term/GO:0042581	109	12	2.21175	5.42557	1.97922e-06	9.99507e-05	719;948;1265;1536;3689;4069;4973;5328;5329;6515;7077;22918	PLAU;TIMP2;CNN2;LYZ;CD36;SLC2A3;C3AR1;OLR1;CYBB;CD93;ITGB2;PLAUR	geneontology_Cellular_Component
GO:0070161	anchoring junction	http://amigo.geneontology.org/amigo/term/GO:0070161	497	27	10.0848	2.67731	2.68585e-06	0.000126593	1009;1264;1265;1601;2191;2318;2697;3339;3371;3383;3678;3689;4035;4323;4921;5159;5328;5329;7041;7052;7070;8321;9902;22801;23022;91179;91624	ITGA11;FAP;PLAU;CDH11;PDGFRB;MMP14;ITGA5;TNC;CNN1;TGFB1I1;FZD1;GJA1;SCARF2;PALLD;CNN2;MRC2;NEXN;TGM2;LRP1;THY1;DAB2;ICAM1;DDR2;ITGB2;HSPG2;PLAUR;FLNC	geneontology_Cellular_Component
GO:0035579	specific granule membrane	http://amigo.geneontology.org/amigo/term/GO:0035579	60	9	1.21748	7.39234	2.96062e-06	0.000130823	719;948;1536;3689;4973;5328;5329;6515;22918	PLAU;CD36;SLC2A3;C3AR1;OLR1;CYBB;CD93;ITGB2;PLAUR	geneontology_Cellular_Component
GO:0031091	platelet alpha granule	http://amigo.geneontology.org/amigo/term/GO:0031091	78	10	1.58272	6.31824	3.60777e-06	0.000150041	948;1675;2162;2335;3481;5054;6678;7043;7057;7058	THBS2;FN1;SERPINE1;SPARC;THBS1;F13A1;IGF2;TGFB3;CD36;CFD	geneontology_Cellular_Component
GO:0009897	external side of plasma membrane	http://amigo.geneontology.org/amigo/term/GO:0009897	230	17	4.66699	3.6426	4.20824e-06	0.00016529	948;2214;2674;3383;3575;3678;3689;4283;5156;6382;6387;7057;7070;7412;9332;84168;118429	CXCL12;THBS1;VCAM1;ANTXR1;ITGA5;PDGFRA;IL7R;SDC1;ANTXR2;THY1;CD163;CD36;FCGR3A;CXCL9;ICAM1;ITGB2;GFRA1	geneontology_Cellular_Component
GO:0005796	Golgi lumen	http://amigo.geneontology.org/amigo/term/GO:0005796	80	10	1.6233	6.16029	4.55705e-06	0.00016957	633;1462;1634;3339;4060;4320;4323;4969;6382;7476	LUM;MMP11;VCAN;DCN;BGN;MMP14;SDC1;OGN;WNT7A;HSPG2	geneontology_Cellular_Component
GO:0070820	tertiary granule	http://amigo.geneontology.org/amigo/term/GO:0070820	119	12	2.41466	4.96964	5.01714e-06	0.000173105	1265;1536;2357;3689;4069;4318;4973;5328;6515;7077;7130;22918	PLAU;TNFAIP6;MMP9;TIMP2;CNN2;LYZ;FPR1;SLC2A3;OLR1;CYBB;CD93;ITGB2	geneontology_Cellular_Component
GO:0043202	lysosomal lumen	http://amigo.geneontology.org/amigo/term/GO:0043202	64	9	1.29864	6.93032	5.14172e-06	0.000173105	633;1462;1513;1634;3339;4060;4969;5159;6382	LUM;CTSK;VCAN;DCN;PDGFRB;BGN;SDC1;OGN;HSPG2	geneontology_Cellular_Component
GO:0031093	platelet alpha granule lumen	http://amigo.geneontology.org/amigo/term/GO:0031093	56	8	1.13631	7.04033	1.54665e-05	0.000497038	1675;2162;2335;3481;5054;6678;7043;7057	FN1;SERPINE1;SPARC;THBS1;F13A1;IGF2;TGFB3;CFD	geneontology_Cellular_Component
GO:0030667	secretory granule membrane	http://amigo.geneontology.org/amigo/term/GO:0030667	205	14	4.15971	3.36562	7.23425e-05	0.00222374	719;728;948;1536;2212;2357;3689;4973;5328;5329;6515;6678;11031;22918	PLAU;SPARC;RAB31;CD36;FCGR2A;FPR1;C5AR1;SLC2A3;C3AR1;OLR1;CYBB;CD93;ITGB2;PLAUR	geneontology_Cellular_Component
GO:0098552	side of membrane	http://amigo.geneontology.org/amigo/term/GO:0098552	395	20	8.01505	2.49531	0.000151502	0.00446299	948;2214;2669;2674;3383;3575;3678;3689;4283;5156;5996;5997;6382;6387;7057;7070;7412;9332;84168;118429	CXCL12;THBS1;VCAM1;ANTXR1;ITGA5;PDGFRA;IL7R;GEM;SDC1;ANTXR2;THY1;CD163;RGS2;RGS1;CD36;FCGR3A;CXCL9;ICAM1;ITGB2;GFRA1	geneontology_Cellular_Component
GO:0043235	receptor complex	http://amigo.geneontology.org/amigo/term/GO:0043235	339	18	6.87874	2.61676	0.000182507	0.0051613	150;948;1134;1436;2674;3569;3678;3689;4035;4920;4921;4973;5156;5159;8828;11117;22801;57125	ITGA11;EMILIN1;PDGFRB;ITGA5;PDGFRA;PLXDC1;ADRA2A;LRP1;CD36;CSF1R;CHRNA1;NRP2;OLR1;ROR2;IL6;DDR2;ITGB2;GFRA1	geneontology_Cellular_Component
GO:0005775	vacuolar lumen	http://amigo.geneontology.org/amigo/term/GO:0005775	125	10	2.53641	3.94258	0.00022233	0.00604567	633;1462;1513;1634;3339;4060;4069;4969;5159;6382	LUM;CTSK;VCAN;DCN;PDGFRB;BGN;SDC1;OGN;LYZ;HSPG2	geneontology_Cellular_Component
GO:0070821	tertiary granule membrane	http://amigo.geneontology.org/amigo/term/GO:0070821	51	6	1.03485	5.79792	0.000546436	0.0143085	1536;3689;4973;5328;6515;22918	PLAU;SLC2A3;OLR1;CYBB;CD93;ITGB2	geneontology_Cellular_Component
GO:0072562	blood microparticle	http://amigo.geneontology.org/amigo/term/GO:0072562	94	8	1.90738	4.19424	0.000627469	0.0158436	72;590;713;714;716;2162;2335;3075	FN1;ACTG2;F13A1;C1S;CFH;C1QB;C1QC;BCHE	geneontology_Cellular_Component
GO:0044437	vacuolar part	http://amigo.geneontology.org/amigo/term/GO:0044437	355	17	7.2034	2.36	0.000896423	0.0218542	633;719;1291;1462;1513;1601;1634;2357;3339;4035;4060;4069;4969;5159;6382;7056;7805	LUM;CTSK;VCAN;DCN;COL6A1;PDGFRB;BGN;SDC1;OGN;LRP1;LYZ;THBD;FPR1;DAB2;LAPTM5;C3AR1;HSPG2	geneontology_Cellular_Component
GO:0034774	secretory granule lumen	http://amigo.geneontology.org/amigo/term/GO:0034774	264	14	5.35689	2.61346	0.000968808	0.0228316	1265;1675;1893;2162;2335;2922;3481;4069;5054;6678;7043;7057;7077;7078	FN1;SERPINE1;SPARC;ECM1;THBS1;TIMP3;F13A1;IGF2;TIMP2;TGFB3;GRP;CNN2;LYZ;CFD	geneontology_Cellular_Component
GO:0060205	cytoplasmic vesicle lumen	http://amigo.geneontology.org/amigo/term/GO:0060205	278	14	5.64097	2.48184	0.00158577	0.0361197	1265;1675;1893;2162;2335;2922;3481;4069;5054;6678;7043;7057;7077;7078	FN1;SERPINE1;SPARC;ECM1;THBS1;TIMP3;F13A1;IGF2;TIMP2;TGFB3;GRP;CNN2;LYZ;CFD	geneontology_Cellular_Component
GO:0031983	vesicle lumen	http://amigo.geneontology.org/amigo/term/GO:0031983	279	14	5.66126	2.47295	0.00164017	0.0361197	1265;1675;1893;2162;2335;2922;3481;4069;5054;6678;7043;7057;7077;7078	FN1;SERPINE1;SPARC;ECM1;THBS1;TIMP3;F13A1;IGF2;TIMP2;TGFB3;GRP;CNN2;LYZ;CFD	geneontology_Cellular_Component
GO:1904724	tertiary granule lumen	http://amigo.geneontology.org/amigo/term/GO:1904724	43	5	0.872524	5.7305	0.00168593	0.0361197	1265;4069;4318;7077;7130	TNFAIP6;MMP9;TIMP2;CNN2;LYZ	geneontology_Cellular_Component
GO:0002102	podosome	http://amigo.geneontology.org/amigo/term/GO:0002102	28	4	0.568155	7.04033	0.00230146	0.0478569	7412;9644;23022;285590	VCAM1;PALLD;SH3PXD2B;SH3PXD2A	geneontology_Cellular_Component
GO:0005201	extracellular matrix structural constituent	http://amigo.geneontology.org/amigo/term/GO:0005201	116	49	2.59116	18.9104	0	0	165;633;1277;1278;1281;1282;1284;1289;1290;1291;1292;1293;1295;1296;1300;1301;1311;1462;1634;1805;1893;2006;2199;2200;2202;2335;3339;3371;3910;3912;4053;4060;4148;4237;4239;4811;4969;5118;6678;7045;7057;7058;8076;10085;11117;22795;25878;50509;131873	COL11A1;LUM;THBS2;COL3A1;FN1;COL5A1;COL10A1;COL5A2;COL1A1;VCAN;COL8A1;AEBP1;COMP;COL1A2;DCN;COL6A3;SPARC;ECM1;FBN1;THBS1;COL6A2;COL5A3;COL6A1;MFAP4;EMILIN1;BGN;MFAP5;DPT;PCOLCE;TGFBI;MXRA5;FBLN2;EDIL3;TNC;NID2;EFEMP1;NID1;ELN;LAMB1;LAMA4;COL4A1;LTBP2;OGN;COL8A2;MFAP2;MATN3;COL4A2;HSPG2;COL6A6	geneontology_Molecular_Function
GO:0005518	collagen binding	http://amigo.geneontology.org/amigo/term/GO:0005518	55	22	1.22857	17.907	0	0	165;1311;1513;1634;2335;4060;4318;4322;4811;4921;5118;6678;6695;7045;7057;9902;22795;22801;50509;84168;114897;131578	LUM;FN1;LRRC15;CTSK;AEBP1;COMP;ITGA11;DCN;SPARC;MMP13;THBS1;COL5A3;ANTXR1;PCOLCE;TGFBI;NID2;MMP9;NID1;SPOCK1;C1QTNF1;MRC2;DDR2	geneontology_Molecular_Function
GO:0030020	extracellular matrix structural constituent conferring tensile strength	http://amigo.geneontology.org/amigo/term/GO:0030020	29	16	0.647791	24.6993	0	0	1277;1278;1281;1282;1284;1289;1290;1291;1292;1293;1295;1296;1300;1301;50509;131873	COL11A1;COL3A1;COL5A1;COL10A1;COL5A2;COL1A1;COL8A1;COL1A2;COL6A3;COL6A2;COL5A3;COL6A1;COL4A1;COL8A2;COL4A2;COL6A6	geneontology_Molecular_Function
GO:0005178	integrin binding	http://amigo.geneontology.org/amigo/term/GO:0005178	112	22	2.50181	8.79362	3.55271e-15	8.43769e-13	1281;1289;1311;2191;2200;2246;2335;3383;3481;3678;3689;4323;6387;6423;7045;7057;7070;7077;7412;10085;10457;11117	SFRP2;COL3A1;FN1;COL5A1;COMP;FAP;FBN1;CXCL12;THBS1;VCAM1;EMILIN1;MMP14;TGFBI;ITGA5;EDIL3;IGF2;GPNMB;TIMP2;THY1;FGF1;ICAM1;ITGB2	geneontology_Molecular_Function
GO:0005539	glycosaminoglycan binding	http://amigo.geneontology.org/amigo/term/GO:0005539	154	22	3.43999	6.39536	3.16813e-12	6.01945e-10	633;652;1289;1301;1311;1462;1634;1809;2200;2246;2252;2335;3075;4053;5118;7057;7058;7130;8828;10457;11167;50509	COL11A1;THBS2;FN1;COL5A1;VCAN;COMP;DCN;FBN1;THBS1;COL5A3;BGN;PCOLCE;TNFAIP6;BMP4;FGF7;FSTL1;GPNMB;LTBP2;DPYSL3;FGF1;CFH;NRP2	geneontology_Molecular_Function
GO:0048407	platelet-derived growth factor binding	http://amigo.geneontology.org/amigo/term/GO:0048407	11	8	0.245714	32.5582	8.54716e-12	1.29003e-09	1277;1278;1281;1282;1289;1291;5156;5159	COL3A1;COL5A1;COL1A1;COL1A2;COL6A1;PDGFRB;PDGFRA;COL4A1	geneontology_Molecular_Function
GO:0050840	extracellular matrix binding	http://amigo.geneontology.org/amigo/term/GO:0050840	45	13	1.00519	12.9328	9.50551e-12	1.29003e-09	633;1301;1634;1893;2199;3956;4811;6678;6695;6696;7045;7057;131578	COL11A1;LRRC15;DCN;SPARC;ECM1;THBS1;BGN;TGFBI;FBLN2;NID1;SPOCK1;LGALS1;SPP1	geneontology_Molecular_Function
GO:0043394	proteoglycan binding	http://amigo.geneontology.org/amigo/term/GO:0043394	30	11	0.670128	16.4148	2.0429e-11	2.42594e-09	1289;1311;1513;2335;3075;3371;4035;4811;7057;10457;50509	FN1;COL5A1;CTSK;COMP;THBS1;COL5A3;TNC;NID1;GPNMB;LRP1;CFH	geneontology_Molecular_Function
GO:0019838	growth factor binding	http://amigo.geneontology.org/amigo/term/GO:0019838	114	18	2.54649	7.06856	5.87825e-11	6.20482e-09	948;1277;1278;1281;1282;1289;1291;1843;3487;4053;5156;5159;5654;7043;7057;8828;27286;85409	COL3A1;COL5A1;COL1A1;COL1A2;THBS1;COL6A1;PDGFRB;NKD2;SRPX2;PDGFRA;COL4A1;TGFB3;LTBP2;IGFBP4;HTRA1;DUSP1;CD36;NRP2	geneontology_Molecular_Function
GO:0004252	serine-type endopeptidase activity	http://amigo.geneontology.org/amigo/term/GO:0004252	117	17	2.6135	6.50469	7.81129e-10	7.42073e-08	713;714;716;1513;1675;2191;4312;4313;4318;4320;4322;4323;4327;5328;5654;7177;64499	MMP11;CTSK;MMP2;FAP;PLAU;MMP13;MMP14;MMP19;MMP9;C1S;TPSAB1;HTRA1;MMP1;TPSB2;CFD;C1QB;C1QC	geneontology_Molecular_Function
GO:0008201	heparin binding	http://amigo.geneontology.org/amigo/term/GO:0008201	118	17	2.63584	6.44956	8.94717e-10	7.7271e-08	652;1289;1301;1311;2200;2246;2252;2335;3075;4053;5118;7057;7058;8828;10457;11167;50509	COL11A1;THBS2;FN1;COL5A1;COMP;FBN1;THBS1;COL5A3;PCOLCE;BMP4;FGF7;FSTL1;GPNMB;LTBP2;FGF1;CFH;NRP2	geneontology_Molecular_Function
GO:0008236	serine-type peptidase activity	http://amigo.geneontology.org/amigo/term/GO:0008236	130	17	2.90389	5.85422	4.11448e-09	3.2573e-07	713;714;716;1513;1675;2191;4312;4313;4318;4320;4322;4323;4327;5328;5654;7177;64499	MMP11;CTSK;MMP2;FAP;PLAU;MMP13;MMP14;MMP19;MMP9;C1S;TPSAB1;HTRA1;MMP1;TPSB2;CFD;C1QB;C1QC	geneontology_Molecular_Function
GO:0017171	serine hydrolase activity	http://amigo.geneontology.org/amigo/term/GO:0017171	132	17	2.94856	5.76552	5.21625e-09	3.81187e-07	713;714;716;1513;1675;2191;4312;4313;4318;4320;4322;4323;4327;5328;5654;7177;64499	MMP11;CTSK;MMP2;FAP;PLAU;MMP13;MMP14;MMP19;MMP9;C1S;TPSAB1;HTRA1;MMP1;TPSB2;CFD;C1QB;C1QC	geneontology_Molecular_Function
GO:1901681	sulfur compound binding	http://amigo.geneontology.org/amigo/term/GO:1901681	168	19	3.75272	5.063	5.79982e-09	3.93559e-07	652;1289;1301;1311;1809;2200;2246;2252;2335;3075;4035;4053;5118;7057;7058;8828;10457;11167;50509	COL11A1;THBS2;FN1;COL5A1;COMP;FBN1;THBS1;COL5A3;PCOLCE;BMP4;FGF7;FSTL1;GPNMB;LTBP2;DPYSL3;LRP1;FGF1;CFH;NRP2	geneontology_Molecular_Function
GO:0004222	metalloendopeptidase activity	http://amigo.geneontology.org/amigo/term/GO:0004222	68	12	1.51896	7.90015	2.79075e-08	1.76747e-06	2191;4312;4313;4318;4320;4322;4323;4327;8038;8728;9507;9509	MMP11;MMP2;FAP;ADAM12;ADAMTS2;MMP13;MMP14;MMP19;MMP9;ADAMTS4;MMP1;ADAM19	geneontology_Molecular_Function
GO:0048018	receptor ligand activity	http://amigo.geneontology.org/amigo/term/GO:0048018	349	26	7.79583	3.33512	6.37468e-08	3.78497e-06	652;2200;2202;2246;2252;2922;3481;3569;3624;3976;4283;4969;6343;6356;6363;6366;6387;6423;6696;7043;7292;7476;7857;10457;26585;80310	SFRP2;INHBA;CCL11;FBN1;CXCL12;CCL21;SCG2;GREM1;BMP4;FGF7;EFEMP1;IGF2;GPNMB;SCT;TGFB3;GRP;OGN;LIF;TNFSF4;FGF1;WNT7A;CXCL9;PDGFD;IL6;CCL19;SPP1	geneontology_Molecular_Function
GO:0030545	receptor regulator activity	http://amigo.geneontology.org/amigo/term/GO:0030545	371	26	8.28725	3.13735	2.14706e-07	1.19982e-05	652;2200;2202;2246;2252;2922;3481;3569;3624;3976;4283;4969;6343;6356;6363;6366;6387;6423;6696;7043;7292;7476;7857;10457;26585;80310	SFRP2;INHBA;CCL11;FBN1;CXCL12;CCL21;SCG2;GREM1;BMP4;FGF7;EFEMP1;IGF2;GPNMB;SCT;TGFB3;GRP;OGN;LIF;TNFSF4;FGF1;WNT7A;CXCL9;PDGFD;IL6;CCL19;SPP1	geneontology_Molecular_Function
GO:0030021	extracellular matrix structural constituent conferring compression resistance	http://amigo.geneontology.org/amigo/term/GO:0030021	14	6	0.312727	19.1861	3.00788e-07	1.58749e-05	633;1462;1634;3339;4060;4969	LUM;VCAN;DCN;BGN;OGN;HSPG2	geneontology_Molecular_Function
GO:0005509	calcium ion binding	http://amigo.geneontology.org/amigo/term/GO:0005509	458	29	10.2306	2.83463	3.5353e-07	1.76765e-05	716;794;1009;1311;1462;2199;2200;2202;3339;4017;4035;4053;4148;4322;4811;6678;6695;7056;7057;7058;8639;10085;11167;22795;22918;30846;57333;79987;85409	THBS2;VCAN;COMP;SPARC;MMP13;FBN1;CDH11;THBS1;CALB2;NKD2;RCN3;LOXL2;FBLN2;SVEP1;EDIL3;NID2;EFEMP1;FSTL1;EHD2;NID1;C1S;SPOCK1;LTBP2;AOC3;LRP1;THBD;MATN3;CD93;HSPG2	geneontology_Molecular_Function
GO:0008237	metallopeptidase activity	http://amigo.geneontology.org/amigo/term/GO:0008237	109	13	2.4348	5.33925	8.59984e-07	4.08492e-05	165;2191;4312;4313;4318;4320;4322;4323;4327;8038;8728;9507;9509	MMP11;AEBP1;MMP2;FAP;ADAM12;ADAMTS2;MMP13;MMP14;MMP19;MMP9;ADAMTS4;MMP1;ADAM19	geneontology_Molecular_Function
GO:0016641	oxidoreductase activity, acting on the CH-NH2 group of donors, oxygen as acceptor	http://amigo.geneontology.org/amigo/term/GO:0016641	10	5	0.223376	22.3838	1.22448e-06	5.53932e-05	4015;4016;4017;7412;8639	LOX;VCAM1;LOXL2;LOXL1;AOC3	geneontology_Molecular_Function
GO:0004175	endopeptidase activity	http://amigo.geneontology.org/amigo/term/GO:0004175	283	21	6.32154	3.32197	1.35733e-06	5.8612e-05	713;714;716;1513;1675;2191;4312;4313;4318;4320;4322;4323;4327;5328;5654;7177;8038;8728;9507;9509;64499	MMP11;CTSK;MMP2;FAP;ADAM12;ADAMTS2;PLAU;MMP13;MMP14;MMP19;MMP9;C1S;TPSAB1;ADAMTS4;HTRA1;MMP1;ADAM19;TPSB2;CFD;C1QB;C1QC	geneontology_Molecular_Function
GO:0002020	protease binding	http://amigo.geneontology.org/amigo/term/GO:0002020	115	13	2.56883	5.06068	1.59641e-06	6.59387e-05	1277;1278;1281;1311;1893;2191;2335;4035;5054;7077;7078;9507;9644	COL3A1;FN1;COL1A1;SERPINE1;COMP;FAP;COL1A2;ECM1;TIMP3;TIMP2;ADAMTS4;LRP1;SH3PXD2A	geneontology_Molecular_Function
GO:0005125	cytokine activity	http://amigo.geneontology.org/amigo/term/GO:0005125	165	15	3.68571	4.06978	4.04776e-06	0.000160224	652;3569;3624;3976;4283;6356;6363;6366;6387;6696;7043;7292;7476;7857;26585	INHBA;CCL11;CXCL12;CCL21;SCG2;GREM1;BMP4;TGFB3;LIF;TNFSF4;WNT7A;CXCL9;IL6;CCL19;SPP1	geneontology_Molecular_Function
GO:0016638	oxidoreductase activity, acting on the CH-NH2 group of donors	http://amigo.geneontology.org/amigo/term/GO:0016638	13	5	0.290389	17.2183	5.91895e-06	0.00022492	4015;4016;4017;7412;8639	LOX;VCAM1;LOXL2;LOXL1;AOC3	geneontology_Molecular_Function
GO:0050839	cell adhesion molecule binding	http://amigo.geneontology.org/amigo/term/GO:0050839	424	25	9.47115	2.6396	8.55061e-06	0.000312426	800;1009;1265;1281;1289;1311;2191;2200;2246;2335;3383;3481;3678;3689;4323;6387;6423;7045;7057;7070;7077;7412;10085;10457;11117	SFRP2;COL3A1;FN1;COL5A1;COMP;FAP;FBN1;CXCL12;CDH11;THBS1;VCAM1;EMILIN1;MMP14;TGFBI;ITGA5;EDIL3;IGF2;CALD1;GPNMB;TIMP2;CNN2;THY1;FGF1;ICAM1;ITGB2	geneontology_Molecular_Function
GO:0008083	growth factor activity	http://amigo.geneontology.org/amigo/term/GO:0008083	131	12	2.92623	4.10084	3.5205e-05	0.0012387	652;2202;2246;2252;3481;3569;3624;3976;4969;6387;7043;80310	INHBA;CXCL12;BMP4;FGF7;EFEMP1;IGF2;TGFB3;OGN;LIF;FGF1;PDGFD;IL6	geneontology_Molecular_Function
GO:0070011	peptidase activity, acting on L-amino acid peptides	http://amigo.geneontology.org/amigo/term/GO:0070011	392	22	8.75634	2.51246	6.43118e-05	0.00218201	165;713;714;716;1513;1675;2191;4312;4313;4318;4320;4322;4323;4327;5328;5654;7177;8038;8728;9507;9509;64499	MMP11;CTSK;AEBP1;MMP2;FAP;ADAM12;ADAMTS2;PLAU;MMP13;MMP14;MMP19;MMP9;C1S;TPSAB1;ADAMTS4;HTRA1;MMP1;ADAM19;TPSB2;CFD;C1QB;C1QC	geneontology_Molecular_Function
GO:0001968	fibronectin binding	http://amigo.geneontology.org/amigo/term/GO:0001968	21	5	0.46909	10.6589	8.08498e-05	0.00264853	1513;6423;7057;10272;131578	SFRP2;LRRC15;CTSK;THBS1;FSTL3	geneontology_Molecular_Function
GO:0008233	peptidase activity	http://amigo.geneontology.org/amigo/term/GO:0008233	404	22	9.0244	2.43784	0.000100213	0.0031734	165;713;714;716;1513;1675;2191;4312;4313;4318;4320;4322;4323;4327;5328;5654;7177;8038;8728;9507;9509;64499	MMP11;CTSK;AEBP1;MMP2;FAP;ADAM12;ADAMTS2;PLAU;MMP13;MMP14;MMP19;MMP9;C1S;TPSAB1;ADAMTS4;HTRA1;MMP1;ADAM19;TPSB2;CFD;C1QB;C1QC	geneontology_Molecular_Function
GO:0005161	platelet-derived growth factor receptor binding	http://amigo.geneontology.org/amigo/term/GO:0005161	14	4	0.312727	12.7907	0.00020353	0.00623721	3678;5156;5159;80310	PDGFRB;ITGA5;PDGFRA;PDGFD	geneontology_Molecular_Function
GO:0046332	SMAD binding	http://amigo.geneontology.org/amigo/term/GO:0046332	73	8	1.63065	4.90603	0.000211155	0.00626868	1278;1281;1290;1601;2353;7041;56937;90993	COL3A1;COL5A2;COL1A2;CREB3L1;PMEPA1;TGFB1I1;DAB2;FOS	geneontology_Molecular_Function
GO:0043236	laminin binding	http://amigo.geneontology.org/amigo/term/GO:0043236	26	5	0.580778	8.60914	0.000238588	0.00686844	1893;3956;4811;7057;131578	LRRC15;ECM1;THBS1;NID1;LGALS1	geneontology_Molecular_Function
GO:0070851	growth factor receptor binding	http://amigo.geneontology.org/amigo/term/GO:0070851	116	10	2.59116	3.85927	0.000261784	0.00731455	1893;2202;2246;2252;3569;3678;5156;5159;26585;80310	ECM1;PDGFRB;ITGA5;GREM1;PDGFRA;FGF7;EFEMP1;FGF1;PDGFD;IL6	geneontology_Molecular_Function
GO:0004714	transmembrane receptor protein tyrosine kinase activity	http://amigo.geneontology.org/amigo/term/GO:0004714	61	7	1.36259	5.13726	0.000395852	0.0107446	1436;2202;4920;4921;5156;5159;8828	PDGFRB;PDGFRA;EFEMP1;CSF1R;NRP2;ROR2;DDR2	geneontology_Molecular_Function
GO:0005044	scavenger receptor activity	http://amigo.geneontology.org/amigo/term/GO:0005044	29	5	0.647791	7.71854	0.000407854	0.0107628	948;4017;4035;9332;81035	COLEC12;LOXL2;LRP1;CD163;CD36	geneontology_Molecular_Function
GO:0005126	cytokine receptor binding	http://amigo.geneontology.org/amigo/term/GO:0005126	228	14	5.09298	2.74888	0.00059072	0.0151671	652;1893;3569;3624;3678;3976;4283;6356;6363;6366;6387;7043;7292;26585	INHBA;CCL11;ECM1;CXCL12;CCL21;ITGA5;GREM1;BMP4;TGFB3;LIF;TNFSF4;CXCL9;IL6;CCL19	geneontology_Molecular_Function
GO:0001965	G-protein alpha-subunit binding	http://amigo.geneontology.org/amigo/term/GO:0001965	21	4	0.46909	8.52715	0.00107615	0.0269037	2149;5996;5997;5999	RGS4;F2R;RGS2;RGS1	geneontology_Molecular_Function
GO:0019199	transmembrane receptor protein kinase activity	http://amigo.geneontology.org/amigo/term/GO:0019199	77	7	1.72	4.06978	0.00161429	0.0393225	1436;2202;4920;4921;5156;5159;8828	PDGFRB;PDGFRA;EFEMP1;CSF1R;NRP2;ROR2;DDR2	geneontology_Molecular_Function
GO:0038024	cargo receptor activity	http://amigo.geneontology.org/amigo/term/GO:0038024	58	6	1.29558	4.63113	0.00178526	0.0423999	948;1601;4017;4035;9332;81035	COLEC12;LOXL2;LRP1;CD163;CD36;DAB2	geneontology_Molecular_Function
GO:0061134	peptidase regulator activity	http://amigo.geneontology.org/amigo/term/GO:0061134	151	10	3.37298	2.96474	0.00204186	0.0473113	1293;2335;5054;5118;5176;6423;6695;7077;7078;8530	SFRP2;FN1;SERPINE1;SERPINF1;COL6A3;TIMP3;PCOLCE;CST7;TIMP2;SPOCK1	geneontology_Molecular_Function
