# Supplementary material for: Establishment and validation of a novel invasion-related gene signature for predicting the prognosis of ovarian cancer
Source: Cancer Cell Int. 2022 Mar 15;22:118. doi: 10.1186/s12935-022-02502-4 (PMC8922755; doi:10.1186/s12935-022-02502-4)
Supplement: Supplementary file 9 — Additional file 9. The detailed information of KEGG [file 12935_2022_2502_MOESM9_ESM.xlsx]

## Sheet: S4
Term	ES	NES	NP	FDR	FWER
KEGG_RIBOSOME	-0.7847	-1.7055	0.0495	0.6123	0.492
KEGG_ONE_CARBON_POOL_BY_FOLATE	-0.6075	-1.6634	0.0346	0.4127	0.581
KEGG_PARKINSONS_DISEASE	-0.5146	-1.5821	0.0825	0.4741	0.742
KEGG_DNA_REPLICATION	-0.5693	-1.5494	0.0838	0.4355	0.796
KEGG_OXIDATIVE_PHOSPHORYLATION	-0.4917	-1.4807	0.1152	0.5219	0.892
KEGG_MISMATCH_REPAIR	-0.5426	-1.4754	0.1004	0.4475	0.896
KEGG_METABOLISM_OF_XENOBIOTICS_BY_CYTOCHROME_P450	-0.4147	-1.4237	0.0672	0.5058	0.933
KEGG_HUNTINGTONS_DISEASE	-0.37	-1.4033	0.1207	0.4954	0.946
KEGG_PENTOSE_AND_GLUCURONATE_INTERCONVERSIONS	-0.4603	-1.3947	0.0929	0.4603	0.952
KEGG_BASE_EXCISION_REPAIR	-0.4473	-1.3688	0.1633	0.47	0.957
KEGG_MATURITY_ONSET_DIABETES_OF_THE_YOUNG	-0.4898	-1.3513	0.1537	0.4633	0.964
KEGG_DRUG_METABOLISM_CYTOCHROME_P450	-0.3729	-1.3056	0.1259	0.5197	0.979
KEGG_VALINE_LEUCINE_AND_ISOLEUCINE_DEGRADATION	-0.4224	-1.3021	0.2124	0.4872	0.979
KEGG_ASCORBATE_AND_ALDARATE_METABOLISM	-0.4407	-1.2685	0.1796	0.5208	0.986
KEGG_BUTANOATE_METABOLISM	-0.4027	-1.2626	0.2216	0.4978	0.987
KEGG_GLUTATHIONE_METABOLISM	-0.3465	-1.1945	0.2461	0.6078	0.992
KEGG_GLYCINE_SERINE_AND_THREONINE_METABOLISM	-0.3655	-1.1823	0.2327	0.5985	0.992
KEGG_HOMOLOGOUS_RECOMBINATION	-0.4048	-1.1746	0.3108	0.5814	0.992
KEGG_FOLATE_BIOSYNTHESIS	-0.4756	-1.1709	0.2794	0.558	0.994
KEGG_NUCLEOTIDE_EXCISION_REPAIR	-0.3609	-1.1529	0.3152	0.5639	0.995
KEGG_LINOLEIC_ACID_METABOLISM	-0.3718	-1.1499	0.2827	0.5429	0.995
KEGG_SPLICEOSOME	-0.3316	-1.1393	0.3213	0.5382	0.995
KEGG_NITROGEN_METABOLISM	-0.3556	-1.1291	0.2835	0.533	0.996
KEGG_PORPHYRIN_AND_CHLOROPHYLL_METABOLISM	-0.3306	-1.1255	0.303	0.5168	0.996
KEGG_PYRUVATE_METABOLISM	-0.3288	-1.0818	0.3483	0.5702	0.998
KEGG_STEROID_HORMONE_BIOSYNTHESIS	-0.3025	-1.0776	0.3378	0.5558	0.998
KEGG_ALZHEIMERS_DISEASE	-0.28	-1.0723	0.3625	0.5446	0.999
KEGG_RNA_DEGRADATION	-0.316	-1.0633	0.4047	0.5403	0.999
KEGG_CARDIAC_MUSCLE_CONTRACTION	-0.2949	-1.0598	0.375	0.5272	0.999
KEGG_ALPHA_LINOLENIC_ACID_METABOLISM	-0.3548	-1.0284	0.4252	0.5613	0.999
KEGG_RETINOL_METABOLISM	-0.2886	-1.0067	0.4366	0.5795	1
KEGG_PROTEASOME	-0.3487	-0.9878	0.4549	0.5925	1
KEGG_DRUG_METABOLISM_OTHER_ENZYMES	-0.2654	-0.9648	0.5073	0.6124	1
KEGG_RNA_POLYMERASE	-0.3009	-0.938	0.5135	0.6373	1
KEGG_PROPANOATE_METABOLISM	-0.2706	-0.8426	0.6248	0.7821	1
KEGG_AMINOACYL_TRNA_BIOSYNTHESIS	-0.2839	-0.8424	0.6457	0.7609	1
KEGG_ARGININE_AND_PROLINE_METABOLISM	-0.231	-0.8377	0.6812	0.7484	1
KEGG_GLYOXYLATE_AND_DICARBOXYLATE_METABOLISM	-0.2869	-0.8273	0.6603	0.7455	1
KEGG_OLFACTORY_TRANSDUCTION	-0.1842	-0.7749	0.8765	0.8122	1
KEGG_PEROXISOME	-0.2096	-0.7666	0.7734	0.8049	1
KEGG_TERPENOID_BACKBONE_BIOSYNTHESIS	-0.2663	-0.6811	0.8439	0.9063	1
KEGG_CITRATE_CYCLE_TCA_CYCLE	-0.2135	-0.6007	0.885	0.9696	1
KEGG_BASAL_TRANSCRIPTION_FACTORS	-0.1603	-0.5095	0.9791	0.9985	1
KEGG_VALINE_LEUCINE_AND_ISOLEUCINE_BIOSYNTHESIS	-0.1851	-0.4618	0.9833	0.9888	1
KEGG_NON_HOMOLOGOUS_END_JOINING	0.2104	0.5294	0.9443	0.9659	1
KEGG_PENTOSE_PHOSPHATE_PATHWAY	0.197	0.6222	0.9189	0.9094	1
KEGG_CYSTEINE_AND_METHIONINE_METABOLISM	0.1984	0.6796	0.8901	0.8517	1
KEGG_CELL_CYCLE	0.2066	0.7156	0.7582	0.8104	1
KEGG_ETHER_LIPID_METABOLISM	0.217	0.7365	0.858	0.7864	1
KEGG_PYRIMIDINE_METABOLISM	0.197	0.7524	0.7984	0.7695	1
KEGG_TASTE_TRANSDUCTION	0.2241	0.7655	0.7783	0.7565	1
KEGG_PROXIMAL_TUBULE_BICARBONATE_RECLAMATION	0.2535	0.7946	0.7745	0.7196	1
KEGG_GLYCOSYLPHOSPHATIDYLINOSITOL_GPI_ANCHOR_BIOSYNTHESIS	0.2818	0.812	0.6751	0.6997	1
KEGG_STARCH_AND_SUCROSE_METABOLISM	0.2395	0.8534	0.6982	0.6412	1
KEGG_STEROID_BIOSYNTHESIS	0.3331	0.8865	0.5667	0.5967	1
KEGG_LIMONENE_AND_PINENE_DEGRADATION	0.3838	0.9285	0.5526	0.5422	1
KEGG_THYROID_CANCER	0.3002	0.9584	0.5108	0.5047	1
KEGG_ARACHIDONIC_ACID_METABOLISM	0.2604	0.9786	0.4968	0.4814	1
KEGG_FATTY_ACID_METABOLISM	0.2945	0.9787	0.478	0.485	1
KEGG_TYROSINE_METABOLISM	0.28	0.9957	0.4581	0.4668	1
KEGG_REGULATION_OF_AUTOPHAGY	0.2835	1.0024	0.4505	0.461	1
KEGG_BIOSYNTHESIS_OF_UNSATURATED_FATTY_ACIDS	0.3554	1.0324	0.423	0.426	1
KEGG_PROTEIN_EXPORT	0.3582	1.0398	0.4045	0.4203	1
KEGG_LYSINE_DEGRADATION	0.3278	1.06	0.4245	0.3991	1
KEGG_HISTIDINE_METABOLISM	0.3282	1.0764	0.3484	0.3812	1
KEGG_GLYCOLYSIS_GLUCONEOGENESIS	0.2949	1.0857	0.3189	0.3736	1
KEGG_SYSTEMIC_LUPUS_ERYTHEMATOSUS	0.3417	1.0862	0.3738	0.3762	1
KEGG_SELENOAMINO_ACID_METABOLISM	0.3454	1.0916	0.3676	0.3729	1
KEGG_ABC_TRANSPORTERS	0.3199	1.0981	0.3229	0.3682	1
KEGG_PHENYLALANINE_METABOLISM	0.3537	1.1001	0.3213	0.3691	1
KEGG_RIBOFLAVIN_METABOLISM	0.3657	1.1015	0.3251	0.3701	1
KEGG_TRYPTOPHAN_METABOLISM	0.3273	1.1218	0.3014	0.3491	0.998
KEGG_GLYCEROPHOSPHOLIPID_METABOLISM	0.288	1.1306	0.2797	0.3417	0.997
KEGG_ALANINE_ASPARTATE_AND_GLUTAMATE_METABOLISM	0.338	1.153	0.2682	0.3189	0.996
KEGG_ALLOGRAFT_REJECTION	0.5116	1.1758	0.3675	0.2973	0.996
KEGG_PURINE_METABOLISM	0.2752	1.1873	0.2101	0.2878	0.994
KEGG_TYPE_I_DIABETES_MELLITUS	0.4682	1.192	0.3308	0.286	0.994
KEGG_TAURINE_AND_HYPOTAURINE_METABOLISM	0.4692	1.2175	0.2078	0.2629	0.993
KEGG_AUTOIMMUNE_THYROID_DISEASE	0.4349	1.2185	0.2954	0.2646	0.993
KEGG_GALACTOSE_METABOLISM	0.3865	1.2226	0.222	0.2628	0.993
KEGG_OTHER_GLYCAN_DEGRADATION	0.4849	1.2617	0.2247	0.2271	0.989
KEGG_FRUCTOSE_AND_MANNOSE_METABOLISM	0.397	1.2736	0.194	0.2185	0.985
KEGG_GRAFT_VERSUS_HOST_DISEASE	0.5612	1.2854	0.2583	0.2107	0.983
KEGG_PANTOTHENATE_AND_COA_BIOSYNTHESIS	0.4288	1.2901	0.1529	0.2086	0.981
KEGG_ANTIGEN_PROCESSING_AND_PRESENTATION	0.4265	1.2972	0.2472	0.2048	0.98
KEGG_UBIQUITIN_MEDIATED_PROTEOLYSIS	0.3623	1.3087	0.1921	0.1969	0.976
KEGG_BETA_ALANINE_METABOLISM	0.4297	1.3315	0.125	0.181	0.97
KEGG_OOCYTE_MEIOSIS	0.3609	1.3511	0.1303	0.1666	0.958
KEGG_ASTHMA	0.5352	1.3577	0.2115	0.1626	0.957
KEGG_GLYCEROLIPID_METABOLISM	0.3798	1.3859	0.0466	0.1441	0.949
KEGG_NICOTINATE_AND_NICOTINAMIDE_METABOLISM	0.4322	1.3894	0.1129	0.1433	0.945
KEGG_BASAL_CELL_CARCINOMA	0.4249	1.3934	0.1213	0.1421	0.945
KEGG_PROGESTERONE_MEDIATED_OOCYTE_MATURATION	0.3805	1.3939	0.0943	0.1432	0.943
KEGG_NOTCH_SIGNALING_PATHWAY	0.4253	1.3965	0.0922	0.1428	0.942
KEGG_ENDOMETRIAL_CANCER	0.414	1.4096	0.0804	0.1348	0.929
KEGG_SULFUR_METABOLISM	0.5251	1.4142	0.1046	0.1334	0.928
KEGG_SNARE_INTERACTIONS_IN_VESICULAR_TRANSPORT	0.4212	1.4215	0.1113	0.1301	0.921
KEGG_PRIMARY_BILE_ACID_BIOSYNTHESIS	0.4964	1.4442	0.0678	0.117	0.908
KEGG_INTESTINAL_IMMUNE_NETWORK_FOR_IGA_PRODUCTION	0.5224	1.4551	0.1412	0.112	0.904
KEGG_N_GLYCAN_BIOSYNTHESIS	0.4436	1.4605	0.092	0.1102	0.9
KEGG_HEDGEHOG_SIGNALING_PATHWAY	0.4379	1.4696	0.0677	0.1058	0.892
KEGG_NON_SMALL_CELL_LUNG_CANCER	0.4107	1.4751	0.0564	0.1038	0.887
KEGG_P53_SIGNALING_PATHWAY	0.4012	1.5025	0.0412	0.0892	0.849
KEGG_RIG_I_LIKE_RECEPTOR_SIGNALING_PATHWAY	0.4112	1.5028	0.0501	0.0901	0.849
KEGG_ALDOSTERONE_REGULATED_SODIUM_REABSORPTION	0.4052	1.5115	0.0259	0.0871	0.836
KEGG_PRIMARY_IMMUNODEFICIENCY	0.5509	1.5278	0.1029	0.0801	0.822
KEGG_GLYCOSAMINOGLYCAN_DEGRADATION	0.5258	1.552	0.0511	0.0704	0.772
KEGG_ADIPOCYTOKINE_SIGNALING_PATHWAY	0.4276	1.559	0.0146	0.0683	0.764
KEGG_VASOPRESSIN_REGULATED_WATER_REABSORPTION	0.4617	1.5621	0.0268	0.068	0.759
KEGG_CYTOSOLIC_DNA_SENSING_PATHWAY	0.4574	1.6087	0.0224	0.0513	0.682
KEGG_GLYCOSAMINOGLYCAN_BIOSYNTHESIS_KERATAN_SULFATE	0.5827	1.609	0.037	0.0518	0.682
KEGG_COLORECTAL_CANCER	0.4617	1.609	0.0103	0.0525	0.682
KEGG_RENIN_ANGIOTENSIN_SYSTEM	0.5933	1.614	0.0196	0.0518	0.677
KEGG_INSULIN_SIGNALING_PATHWAY	0.4139	1.6201	0.0131	0.05	0.661
KEGG_GLYCOSPHINGOLIPID_BIOSYNTHESIS_LACTO_AND_NEOLACTO_SERIES	0.4946	1.6398	0.0063	0.0439	0.612
KEGG_PRION_DISEASES	0.4865	1.6447	0.0242	0.0428	0.601
KEGG_O_GLYCAN_BIOSYNTHESIS	0.5155	1.6483	0.0141	0.042	0.592
KEGG_SPHINGOLIPID_METABOLISM	0.4998	1.6505	0.0143	0.0419	0.588
KEGG_INOSITOL_PHOSPHATE_METABOLISM	0.488	1.6528	0.0161	0.042	0.583
KEGG_CIRCADIAN_RHYTHM_MAMMAL	0.6623	1.6642	0.0161	0.0399	0.558
KEGG_PPAR_SIGNALING_PATHWAY	0.4453	1.6808	0.0108	0.036	0.523
KEGG_TYPE_II_DIABETES_MELLITUS	0.4714	1.6883	0.0042	0.0346	0.498
KEGG_AMINO_SUGAR_AND_NUCLEOTIDE_SUGAR_METABOLISM	0.5311	1.692	0.0166	0.0343	0.493
KEGG_DORSO_VENTRAL_AXIS_FORMATION	0.5575	1.7151	0.0104	0.0291	0.435
KEGG_WNT_SIGNALING_PATHWAY	0.4546	1.7466	0	0.0232	0.376
KEGG_LONG_TERM_DEPRESSION	0.4423	1.7526	0	0.0224	0.362
KEGG_MELANOGENESIS	0.4591	1.7667	0	0.0201	0.337
KEGG_CHRONIC_MYELOID_LEUKEMIA	0.5089	1.7754	0.002	0.0192	0.322
KEGG_GLYCOSAMINOGLYCAN_BIOSYNTHESIS_HEPARAN_SULFATE	0.5828	1.7805	0.008	0.0189	0.316
KEGG_AMYOTROPHIC_LATERAL_SCLEROSIS_ALS	0.4748	1.7805	0	0.0192	0.316
KEGG_NEUROACTIVE_LIGAND_RECEPTOR_INTERACTION	0.4091	1.7849	0.0023	0.0189	0.307
KEGG_ACUTE_MYELOID_LEUKEMIA	0.5178	1.799	0.0021	0.0169	0.281
KEGG_VIRAL_MYOCARDITIS	0.5523	1.8354	0.0196	0.0122	0.208
KEGG_TIGHT_JUNCTION	0.447	1.8391	0	0.012	0.204
KEGG_LONG_TERM_POTENTIATION	0.4707	1.8428	0	0.0118	0.195
KEGG_ADHERENS_JUNCTION	0.5339	1.8506	0	0.011	0.181
KEGG_FC_EPSILON_RI_SIGNALING_PATHWAY	0.4787	1.8519	0	0.0112	0.181
KEGG_GLYCOSPHINGOLIPID_BIOSYNTHESIS_GANGLIO_SERIES	0.6584	1.8532	0.0058	0.0113	0.18
KEGG_RENAL_CELL_CARCINOMA	0.5137	1.8653	0	0.0103	0.165
KEGG_MTOR_SIGNALING_PATHWAY	0.5056	1.8685	0.0021	0.0103	0.159
KEGG_PANCREATIC_CANCER	0.53	1.8894	0	0.0081	0.123
KEGG_PHOSPHATIDYLINOSITOL_SIGNALING_SYSTEM	0.5221	1.8995	0	0.0075	0.116
KEGG_APOPTOSIS	0.528	1.9017	0.002	0.0075	0.113
KEGG_ERBB_SIGNALING_PATHWAY	0.4993	1.9033	0	0.0075	0.113
KEGG_PROSTATE_CANCER	0.5065	1.9052	0	0.0073	0.107
KEGG_GNRH_SIGNALING_PATHWAY	0.4885	1.907	0	0.0074	0.106
KEGG_SMALL_CELL_LUNG_CANCER	0.5214	1.9073	0	0.0075	0.106
KEGG_VEGF_SIGNALING_PATHWAY	0.4989	1.9187	0	0.0063	0.085
KEGG_GLYCOSAMINOGLYCAN_BIOSYNTHESIS_CHONDROITIN_SULFATE	0.6979	1.949	0	0.0051	0.068
KEGG_VIBRIO_CHOLERAE_INFECTION	0.5319	1.9506	0	0.0052	0.068
KEGG_GLYCOSPHINGOLIPID_BIOSYNTHESIS_GLOBO_SERIES	0.7304	1.9667	0.0039	0.0044	0.057
KEGG_PATHOGENIC_ESCHERICHIA_COLI_INFECTION	0.5527	1.982	0	0.0035	0.047
KEGG_LEISHMANIA_INFECTION	0.6508	1.9838	0.0057	0.0033	0.043
KEGG_NATURAL_KILLER_CELL_MEDIATED_CYTOTOXICITY	0.5592	2.0103	0.0038	0.0022	0.03
KEGG_B_CELL_RECEPTOR_SIGNALING_PATHWAY	0.583	2.012	0	0.0022	0.029
KEGG_GLIOMA	0.5419	2.0146	0	0.0022	0.029
KEGG_JAK_STAT_SIGNALING_PATHWAY	0.5117	2.0184	0.002	0.0023	0.028
KEGG_COMPLEMENT_AND_COAGULATION_CASCADES	0.5944	2.0238	0	0.0022	0.027
KEGG_NEUROTROPHIN_SIGNALING_PATHWAY	0.5419	2.0317	0	0.0021	0.025
KEGG_BLADDER_CANCER	0.5853	2.038	0	0.0019	0.022
KEGG_FC_GAMMA_R_MEDIATED_PHAGOCYTOSIS	0.5487	2.0481	0	0.0017	0.019
KEGG_LYSOSOME	0.575	2.0523	0	0.0017	0.019
KEGG_EPITHELIAL_CELL_SIGNALING_IN_HELICOBACTER_PYLORI_INFECTION	0.5738	2.0617	0	0.0016	0.019
KEGG_T_CELL_RECEPTOR_SIGNALING_PATHWAY	0.5911	2.0828	0	0.0014	0.017
KEGG_TOLL_LIKE_RECEPTOR_SIGNALING_PATHWAY	0.5886	2.0848	0	0.0015	0.017
KEGG_PATHWAYS_IN_CANCER	0.51	2.1285	0	0.0009	0.01
KEGG_NOD_LIKE_RECEPTOR_SIGNALING_PATHWAY	0.638	2.1354	0	0.0009	0.009
KEGG_CELL_ADHESION_MOLECULES_CAMS	0.5919	2.1371	0.0019	0.0009	0.008
KEGG_VASCULAR_SMOOTH_MUSCLE_CONTRACTION	0.5287	2.1373	0	0.001	0.008
KEGG_MELANOMA	0.5643	2.1402	0	0.001	0.008
KEGG_ENDOCYTOSIS	0.5499	2.1446	0	0.0009	0.007
KEGG_ARRHYTHMOGENIC_RIGHT_VENTRICULAR_CARDIOMYOPATHY_ARVC	0.577	2.154	0	0.0009	0.006
KEGG_CHEMOKINE_SIGNALING_PATHWAY	0.5653	2.1608	0	0.001	0.006
KEGG_GAP_JUNCTION	0.5678	2.1713	0	0.0005	0.005
KEGG_MAPK_SIGNALING_PATHWAY	0.5153	2.1847	0	0.0002	0.002
KEGG_AXON_GUIDANCE	0.5622	2.1914	0	0.0002	0.002
KEGG_HEMATOPOIETIC_CELL_LINEAGE	0.6529	2.215	0	0.0002	0.002
KEGG_CALCIUM_SIGNALING_PATHWAY	0.5277	2.2249	0	0.0001	0.001
KEGG_TGF_BETA_SIGNALING_PATHWAY	0.6123	2.2251	0	0.0001	0.001
KEGG_CYTOKINE_CYTOKINE_RECEPTOR_INTERACTION	0.578	2.244	0	0	0
KEGG_DILATED_CARDIOMYOPATHY	0.6039	2.2974	0	0	0
KEGG_HYPERTROPHIC_CARDIOMYOPATHY_HCM	0.6021	2.314	0	0	0
KEGG_REGULATION_OF_ACTIN_CYTOSKELETON	0.6001	2.4796	0	0	0
KEGG_ECM_RECEPTOR_INTERACTION	0.754	2.4951	0	0	0
KEGG_LEUKOCYTE_TRANSENDOTHELIAL_MIGRATION	0.6551	2.515	0	0	0
KEGG_FOCAL_ADHESION	0.6742	2.5653	0	0	0
