# Supplementary material for: Establishment and validation of a novel invasion-related gene signature for predicting the prognosis of ovarian cancer
Source: Cancer Cell Int. 2022 Mar 15;22:118. doi: 10.1186/s12935-022-02502-4 (PMC8922755; doi:10.1186/s12935-022-02502-4)
Supplement: Supplementary file 10 — Additional file 10. 7 prognosis genes [file 12935_2022_2502_MOESM10_ESM.xlsx]

## Sheet: S5
	p.value	HR	Low 95%CI	High 95%CI
FOXJ1	0.0343214	0.876619	0.775971	0.990321
MXRA5	0.0436094	0.868184	0.756806	0.995955
KIF26B	0.0374748	1.1644	1.00886	1.34392
VSIG4	0.0429293	1.13915	1.00416	1.2923
CXCL9	0.0277749	0.908969	0.834889	0.989623
CCL19	0.0184893	0.839659	0.726032	0.971071
COL6A6	0.0416435	1.24805	1.00842	1.54462
